# Supplementary material for: Association of geriatric nutritional risk index with total testosterone in elderly adults in the US: evidence from NHANES 2011-2016
Source: Front Endocrinol (Lausanne). 2024 Dec 16;15:1457956. doi: 10.3389/fendo.2024.1457956 (PMC11682979; doi:10.3389/fendo.2024.1457956)
Supplement: Supplementary file 1 [file Table1.xlsx]

## Sheet: Sheet1
SEQN	SDMVSTRA	WTMEC2YR	SDMVPSU	Year	Gender	Age	Race	Education	PIR	BMI	Height	Weight	idealWT	WT/IDWT	GNRI	HDLmgdl	WTSAF2YR	FBGmgdL	TGmgdl	LDLmgdl	TT	ALB	HBALC	Martial	Smoke	Drink	Diabete	Hypertension	Physical_activity	sleep	BMI_group
62236	93	9513.61	1	2011-2012	Male	61	5	3	3	23.2	1.746	70.8	67.0674	1	101.26	39	19384.3	102	135	139	531.12	40	5.2	1	1	3	1	1	1	2	1
62264	99	55291.9	1	2011-2012	Male	77	3	1	2	31.1	1.667	86.5	61.1356	1	108.705	55	121412	130	138	75	114.17	45	6.2	1	2	3	2	2	3	1	3
62266	91	30837.6	2	2011-2012	Male	64	3	3	2	16.6	1.772	52.2	69.0796	0.755649	86.6036	56	0	92	91	77	7.66	37	5.1	2	2	3	1	1	3	1	1
62326	97	157855	1	2011-2012	Male	69	3	3	3	26.4	1.759	81.6	68.0698	1	107.216	52	330638	105	125	133	406.18	44	5.8	1	1	3	1	1	2	2	2
62353	91	43438	2	2011-2012	Male	80	3	3	3	27.8	1.689	79.2	62.7599	1	98.282	39	103263	222	68	67	321.06	38	7.8	1	2	3	2	2	3	2	2
62366	98	40047.5	1	2011-2012	Male	80	3	2	2	21.7	1.632	57.8	58.5953	0.986427	100.694	44	80101.1	135	75	71	189.71	40	5.7	1	1	3	2	1	3	2	1
62413	101	130104	1	2011-2012	Male	65	3	3	2	40	1.651	109	59.9676	1	104.238	63	284160	70	169	42	335.75	42	5.8	1	2	3	2	2	3	2	3
62418	101	52174.8	1	2011-2012	Male	80	3	1	2	23.5	1.726	70.1	65.5397	1	105.727	37	100180	112	212	93	683.12	43	5.5	2	3	2	1	2	3	2	1
62419	95	46481.6	1	2011-2012	Male	80	3	2	1	26.5	1.752	81.3	67.5291	1	102.749	65	109609	105	65	77	638.55	41	5.5	1	1	3	1	1	3	2	2
62467	94	118578	1	2011-2012	Male	65	3	3	2	25.6	1.824	85.3	73.1935	1	110.194	68	241480	96	96	123	711.53	46	5.6	1	1	3	1	1	1	2	2
62539	101	11218.7	2	2011-2012	Male	60	4	1	1	31.9	1.745	97.2	66.9905	1	102.749	65	28337.6	116	58	69	1037.91	41	6.6	2	3	3	2	2	3	2	3
62579	96	13005.5	2	2011-2012	Male	78	1	3	1	23.8	1.667	66	61.1356	1	105.727	53	26891	93	83	161	134.06	43	5.7	1	2	3	1	2	2	1	1
62587	101	16476	1	2011-2012	Male	73	3	3	1	24.8	1.751	75.9	67.452	1	99.771	61	33552.9	126	71	97	639.27	39	5.8	1	2	3	2	1	2	1	1
62601	97	9711.59	2	2011-2012	Male	65	4	2	3	26.1	1.7	75.3	63.58	1	104.238	41	25324.1	94	89	100	513.57	42	5.9	1	2	3	1	1	3	2	2
62619	96	25884.6	2	2011-2012	Male	80	3	3	2	24.9	1.703	72.1	63.8046	1	104.238	57	61471.9	107	124	59	242	42	6.2	3	3	3	1	2	2	2	1
62634	97	113009	2	2011-2012	Male	68	3	1	2	32.6	1.779	103.3	69.6265	1	105.727	51	236706	109	218	107	270.7	43	5.7	1	2	3	1	1	2	2	3
62658	92	28710.8	1	2011-2012	Male	68	3	2	2	34.5	1.716	101.7	64.7824	1	107.216	41	55980.5	101	354	171	469.19	44	5.6	2	2	3	1	1	2	2	3
62678	103	9462.88	2	2011-2012	Male	68	2	1	2	23.7	1.67	66	61.3558	1	107.216	50	19566.1	118	77	94	340.78	44	5.5	1	3	2	1	2	3	2	1
62718	96	6085.92	1	2011-2012	Male	63	4	3	2	26.8	1.791	85.9	70.569	1	107.216	46	14647.4	84	141	121	760.62	44	4.8	3	2	3	1	1	1	2	2
62719	96	15478.3	1	2011-2012	Male	74	2	1	3	27.6	1.655	75.7	60.2586	1	111.683	48	28226.9	107	75	87	303.06	47	6	2	1	2	1	1	3	2	2
62804	95	98855.5	2	2011-2012	Male	69	3	3	3	30.8	1.72	91	65.0848	1	108.705	50	215691	111	89	68	425.46	45	5.4	1	1	3	1	2	2	2	3
62814	101	8734.62	2	2011-2012	Male	72	4	1	2	24.4	1.683	69.2	62.3148	1	99.771	73	24822.3	107	88	136	439.99	39	4.8	2	2	3	1	1	3	1	1
62840	101	120725	2	2011-2012	Male	60	3	1	1	35.8	1.755	110.4	67.7606	1	98.282	46	235390	102	75	56	70.49	38	5.9	1	3	2	1	2	3	1	3
62948	101	58756.1	1	2011-2012	Male	79	3	3	3	34.8	1.726	103.6	65.5397	1	95.304	43	114679	82	123	72	19.21	36	6.5	1	1	2	2	2	3	1	3
62985	102	11750.8	1	2011-2012	Male	68	5	3	2	27.1	1.698	78	63.4305	1	107.216	50	19507	117	86	72	321.46	44	6.5	1	2	3	2	2	3	1	2
62997	96	29830	2	2011-2012	Male	60	3	3	1	36.4	1.597	92.9	56.109	1	102.749	40	70342.8	104	85	110	345.1	41	6	1	1	3	1	1	3	2	3
63012	91	120348	1	2011-2012	Male	65	3	3	3	26.7	1.798	86.3	71.1217	1	99.771	51	285807	108	99	123	502.31	39	5.1	1	2	3	1	2	2	2	2
63064	95	7233.37	2	2011-2012	Male	61	4	1	1	18.7	1.834	63	73.9982	0.851372	102.507	150	20556	105	74	54	505.67	45	5.6	2	3	3	1	2	3	2	1
63081	90	19868.5	3	2011-2012	Male	62	5	2	2	25.3	1.656	69.3	60.3314	1	102.749	42	46852.4	104	78	111	1080.3	41	5.5	1	3	3	1	1	3	2	2
63091	93	59271.4	2	2011-2012	Male	70	3	3	3	31.3	1.752	96.2	67.5291	1	104.238	61	130151	97	147	117	342	42	5	1	2	3	1	2	3	2	3
63094	94	29371.8	1	2011-2012	Male	80	3	3	2	28.4	1.744	86.3	66.9138	1	111.683	54	56453.2	149	101	94	392.71	47	7.2	1	1	3	2	2	3	1	2
63143	90	11456.6	3	2011-2012	Male	70	5	1	1	30.9	1.614	80.4	57.3099	1	99.771	30	0	111	263	65	341.95	39	5.9	1	1	2	1	2	3	1	3
63177	93	8420.94	2	2011-2012	Male	60	4	2	3	24	1.872	84.2	77.0964	1	98.282	44	23930.9	107	169	117	547.67	38	5.2	2	3	2	1	1	2	2	1
63205	101	28480.8	1	2011-2012	Male	67	3	1	2	20.8	1.71	60.8	64.3302	0.945124	101.95	55	54685.3	83	94	141	328.15	42	5.8	1	2	2	1	2	3	2	1
63236	98	14896.2	2	2011-2012	Male	80	2	2	1	29.4	1.69	84.1	62.8342	1	102.749	43	32534.6	116	115	137	615	41	5.9	2	1	2	2	2	2	1	2
63248	101	71391.3	1	2011-2012	Male	75	3	1	3	26.6	1.759	82.4	68.0698	1	104.238	47	137216	158	147	104	643.17	42	6.8	1	2	2	2	2	3	1	2
63276	97	18175.9	2	2011-2012	Male	67	3	1	1	41	1.771	128.5	69.0017	1	104.238	34	0	110	187	155	178.9	42	6	2	1	2	2	2	3	2	3
63284	97	87761.4	1	2011-2012	Male	79	3	3	2	30.6	1.644	82.8	59.4602	1	105.727	41	192710	108	105	74	392.26	43	5.5	1	2	3	1	2	2	2	3
63295	102	48362.9	2	2011-2012	Male	80	3	3	1	23.3	1.735	70	66.225	1	107.216	51	114854	121	71	81	569	44	5.2	1	2	3	1	2	2	2	1
63312	91	76821.7	3	2011-2012	Male	74	3	2	2	23.5	1.888	83.6	78.42	1	105.727	60	153499	105	118	77	608.64	43	6	1	3	3	1	1	3	2	1
63352	94	127169	1	2011-2012	Male	64	3	2	3	22.9	1.848	78.1	75.1323	1	101.26	43	0	204	93	145	933.36	40	10.9	1	3	3	2	2	3	1	1
63389	95	33738.8	1	2011-2012	Male	80	3	3	2	22.7	1.727	67.6	65.6156	1	104.238	83	68708	103	74	117	13.52	42	5.7	1	2	2	1	1	3	2	1
63391	90	12180.6	3	2011-2012	Male	70	2	3	1	30.7	1.699	88.5	63.5052	1	108.705	55	23287.1	100	103	89	261.67	45	5.4	1	2	3	1	2	1	2	3
63456	98	17569.3	1	2011-2012	Male	80	1	3	3	19.6	1.644	53.1	59.4602	0.893034	93.8215	42	30564.8	89	105	127	515.57	38	6	2	3	1	1	1	3	3	1
63474	91	80588.3	2	2011-2012	Male	74	3	3	2	31.8	1.662	87.8	60.7694	1	101.26	42	0	278	192	90	338.6	40	8	1	1	1	2	2	3	1	3
63609	103	24066.1	2	2011-2012	Male	66	5	1	1	26.7	1.715	78.4	64.707	1	104.238	41	50408	107	105	120	413.16	42	5.3	1	2	3	1	1	3	2	2
63659	95	39501.6	1	2011-2012	Male	80	3	2	3	29.7	1.649	80.8	59.8224	1	99.771	42	75846.1	99	98	75	133.21	39	6	2	2	3	1	2	2	2	2
63662	95	36318.6	2	2011-2012	Male	80	3	3	3	29.3	1.77	91.9	68.9238	1	104.238	46	69734.5	99	95	56	189.19	42	5	1	1	2	1	1	1	1	2
63708	102	13808.3	2	2011-2012	Male	63	5	3	2	30.9	1.667	85.9	61.1356	1	102.749	57	31222.3	112	71	65	335	41	6.2	1	2	3	2	2	3	2	3
63741	92	24704.4	3	2011-2012	Male	72	1	2	2	25.7	1.761	79.6	68.2247	1	104.238	106	50720.8	99	89	117	846.97	42	5.2	1	2	3	1	1	3	3	2
63752	94	28576.8	1	2011-2012	Male	60	3	2	1	27.2	1.712	79.6	64.4808	1	99.771	36	54869.6	109	124	95	351.01	39	5.9	2	3	3	1	1	3	2	2
63765	98	27719.9	2	2011-2012	Male	80	3	1	3	23.8	1.686	67.6	62.5371	1	102.749	31	60481.5	107	99	59	31.4	41	5.3	2	2	2	1	2	3	3	1
63799	91	12038.9	3	2011-2012	Male	69	5	2	1	27.2	1.554	65.6	53.1282	1	110.194	64	23825.3	99	93	233	578.84	46	5.8	1	1	3	1	2	3	2	2
63879	99	39676.3	1	2011-2012	Male	76	3	3	2	23.6	1.688	67.2	62.6856	1	104.238	46	94320.8	153	102	87	404.31	42	7.2	2	2	3	2	2	2	2	1
63939	95	9293.32	2	2011-2012	Male	66	4	1	2	27.8	1.706	81	64.0296	1	102.749	62	24233.4	110	81	116	315.37	41	5.6	1	3	3	1	1	3	1	2
64036	98	28658.2	1	2011-2012	Male	69	3	3	2	30.3	1.734	91	66.1486	1	101.26	49	62992.8	110	142	76	601.36	40	7.4	1	2	2	2	2	3	2	3
64071	101	11161.3	2	2011-2012	Male	67	4	1	1	27.1	1.702	78.5	63.7297	1	105.727	58	26235	109	86	67	503.02	43	6.2	2	1	2	2	2	3	2	2
64191	93	14406.8	2	2011-2012	Male	72	2	2	1	25.3	1.74	76.5	66.6072	1	105.727	49	29788.5	111	87	106	221.02	43	5.5	1	2	2	1	2	3	2	2
64231	98	8252.41	2	2011-2012	Male	68	2	1	2	35.8	1.802	116.2	71.4385	1	99.771	47	19334	253	112	76	377	39	10.8	1	2	2	2	2	2	2	3
64252	91	11234.2	3	2011-2012	Male	61	2	2	1	25.2	1.608	65.1	56.8846	1	107.216	70	20487.2	93	149	153	529.36	44	5.7	1	3	3	1	1	3	1	2
64261	102	14339.4	2	2011-2012	Male	67	5	3	3	24.5	1.76	75.8	68.1472	1	108.705	42	28378	104	115	172	269	45	5.6	1	1	1	1	2	2	1	1
64313	102	14736.2	2	2011-2012	Male	65	1	2	3	25.8	1.704	74.8	63.8796	1	107.216	44	30469.6	96	166	96	134	44	5.8	1	1	3	1	2	2	1	2
64329	91	35975.2	1	2011-2012	Male	80	3	3	3	34.9	1.765	108.7	68.535	1	105.727	48	84834.1	101	46	118	622.14	43	5.6	1	2	3	1	1	3	1	3
64343	91	87190.9	2	2011-2012	Male	63	3	1	3	32.4	1.704	94.2	63.8796	1	107.216	45	191652	100	174	80	614.86	44	6.8	1	2	1	2	2	3	2	3
64368	100	8999.29	2	2011-2012	Male	70	4	1	1	24.3	1.769	76	68.8459	1	104.238	40	0	269	65	56	199	42	10.5	2	2	1	2	2	2	1	1
64433	99	7271.66	1	2011-2012	Male	80	3	1	1	23.1	1.82	76.5	72.8728	1	104.238	47	17269.1	104	74	58	617.53	42	5.6	1	1	3	1	2	3	2	1
64473	101	12478	2	2011-2012	Male	79	4	2	2	30	1.656	82.3	60.3314	1	108.705	57	31518.5	113	67	96	12.17	45	6.5	1	1	1	2	2	2	1	3
64475	90	8932.69	3	2011-2012	Male	62	2	2	2	25.8	1.711	75.4	64.4055	1	101.26	51	16290	155	75	124	494.31	40	6.5	1	2	3	2	1	1	2	2
64497	94	28642.1	1	2011-2012	Male	60	3	1	2	32.7	1.657	89.9	60.4043	1	110.194	51	55903.2	115	284	290	285.61	46	6	3	2	2	2	2	3	2	3
64544	100	7926.54	2	2011-2012	Male	69	5	3	3	29.7	1.725	88.5	65.4638	1	113.172	52	13158.4	104	105	143	349.41	48	6.1	1	1	3	1	1	2	2	2
64558	97	12074.4	1	2011-2012	Male	62	4	3	3	29.6	1.743	90	66.8371	1	99.771	43	29060.4	99	58	79	361.09	39	5.6	1	2	2	1	1	1	2	2
64625	96	8823.4	1	2011-2012	Male	69	4	1	2	26	1.743	79	66.8371	1	111.683	52	19142.3	133	78	84	451.37	47	7	1	1	2	2	1	2	1	2
64756	93	14323.6	2	2011-2012	Male	72	2	2	2	28	1.587	70.4	55.4085	1	110.194	40	29616.4	105	222	53	373.39	46	5	1	1	3	1	2	3	2	2
64771	96	12505.4	2	2011-2012	Male	64	1	2	1	26.3	1.699	75.9	63.5052	1	98.282	35	22805.3	96	95	66	432.28	38	5.6	2	2	2	1	1	3	2	2
64789	99	7645.78	1	2011-2012	Male	67	4	3	3	30.9	1.885	109.9	78.171	1	102.749	52	19312.6	127	94	167	308.3	41	5	1	2	3	2	1	1	1	3
64821	92	11722.7	2	2011-2012	Male	62	4	2	3	36.4	1.839	123.2	74.4023	1	96.793	48	26691.3	228	146	146	398.32	37	15.2	2	1	3	2	1	3	2	3
64824	97	34297	1	2011-2012	Male	62	3	3	1	32.7	1.8	106	71.28	1	93.815	26	0	327	302	122	83.07	35	11	2	3	2	2	1	3	1	3
64882	102	161788	2	2011-2012	Male	65	3	3	3	27.6	1.824	91.9	73.1935	1	107.216	74	338876	103	83	137	614	44	5.3	1	1	3	1	1	1	2	2
64928	92	15970.7	1	2011-2012	Male	80	4	1	1	21.3	1.726	63.4	65.5397	0.967353	104.366	74	45386	87	48	182	341.19	43	5.7	2	2	3	1	2	3	2	1
64946	95	5912.1	2	2011-2012	Male	60	4	1	1	41	1.83	137.3	73.6758	1	101.26	52	13461.2	99	41	15	17.95	40	5.2	1	2	2	2	2	2	1	3
64976	100	7380.99	2	2011-2012	Male	69	4	3	2	26.6	1.679	74.9	62.0189	1	107.216	38	0	157	144	75	516	44	7.6	1	1	2	2	2	3	1	2
65069	101	11580.2	1	2011-2012	Male	62	1	1	1	24.7	1.554	59.7	53.1282	1	95.304	44	22257.5	176	200	140	431.69	36	7.9	1	1	2	2	1	2	2	1
65297	92	14759.3	2	2011-2012	Male	72	5	2	1	28.2	1.709	82.3	64.255	1	113.172	62	30072.5	125	113	90	363.07	48	6.8	1	2	3	2	1	2	1	2
65339	92	10104.3	2	2011-2012	Male	60	2	3	3	37.5	1.728	112	65.6916	1	101.26	37	20745.3	113	124	94	278.42	40	5.7	1	2	3	1	1	3	2	3
65393	101	16445.7	1	2011-2012	Male	78	3	2	1	37.3	1.703	108.1	63.8046	1	107.216	28	32065.8	117	220	131	559.84	44	6	1	1	2	1	2	3	1	3
65395	91	15440.5	3	2011-2012	Male	77	5	3	1	32.8	1.615	85.6	57.3809	1	104.238	45	32374	134	133	92	382.15	42	6.5	3	2	2	2	1	2	2	3
65431	100	8664.37	2	2011-2012	Male	73	4	3	2	25.4	1.671	70.9	61.4293	1	108.705	73	22593.3	115	76	91	310	45	6	2	2	3	1	2	3	1	2
65446	90	10568.1	2	2011-2012	Male	65	4	1	2	28.1	1.68	79.3	62.0928	1	102.749	46	25177.3	145	207	149	420.57	41	6.1	1	3	3	2	2	3	1	2
65458	94	153889	2	2011-2012	Male	63	3	3	3	30.2	1.937	113.4	82.5433	1	101.26	39	337915	101	291	91	218.45	40	5	1	1	3	1	2	3	2	3
65524	94	10856.5	1	2011-2012	Male	63	1	1	2	23	1.77	72.1	68.9238	1	102.749	58	18149	98	116	146	361.65	41	5.8	1	2	3	1	1	1	2	1
65621	96	9090.78	1	2011-2012	Male	63	4	2	3	38.8	1.758	119.9	67.9924	1	102.749	44	22962.5	139	88	86	206.58	41	6.2	1	2	3	2	2	3	1	3
65637	99	6283.46	1	2011-2012	Male	66	4	3	2	25.5	1.782	80.9	69.8615	1	98.282	56	15122.8	96	74	97	589.63	38	4.9	2	2	2	1	1	3	2	2
65645	91	42427.8	2	2011-2012	Male	80	3	3	2	24.1	1.764	75	68.4573	1	105.727	46	84776	129	135	137	269.56	43	5.9	1	1	1	2	1	3	2	1
65648	100	7379.5	2	2011-2012	Male	61	4	2	2	29.2	1.755	89.8	67.7606	1	101.26	31	19242.9	118	332	116	501	40	4.9	2	3	2	1	2	3	1	2
65675	102	11794.3	1	2011-2012	Male	66	1	3	3	44.8	1.736	135	66.3013	1	105.727	43	21508.7	117	178	84	263.13	43	6.3	1	3	3	1	1	3	1	3
65712	90	14599.3	2	2011-2012	Male	75	2	3	2	36	1.701	104.2	63.6548	1	101.26	42	27911.1	109	120	60	3.68	40	5.8	1	2	3	1	2	3	2	3
65736	100	17616	1	2011-2012	Male	71	5	2	1	28.2	1.637	75.6	58.9549	1	108.705	44	42941.1	121	115	40	287.17	45	6.9	1	2	3	2	2	3	2	2
65739	98	61609.1	2	2011-2012	Male	71	3	3	2	23.6	1.649	64.1	59.8224	1	99.771	60	134423	99	55	89	501	39	6.3	1	3	2	1	2	3	1	1
65748	97	7814.32	2	2011-2012	Male	64	4	3	1	25	1.692	71.5	62.983	1	108.705	69	16953.1	254	60	149	34.93	45	9.7	2	2	3	2	1	3	1	2
65808	100	7610.15	2	2011-2012	Male	65	4	2	2	26.2	1.624	69.1	58.0223	1	102.749	67	19844.3	105	66	93	440	41	6.2	1	1	3	1	2	3	2	2
65822	91	89088.7	1	2011-2012	Male	63	3	1	2	30.2	1.846	103	74.9698	1	101.26	46	186602	106	108	152	503.4	40	5.5	2	3	3	1	1	3	1	3
65838	95	11020.3	1	2011-2012	Male	63	2	3	2	30.7	1.645	83	59.5325	1	105.727	49	21509.2	134	181	146	508.38	43	6.8	1	2	3	2	2	3	1	3
65841	93	86042.1	1	2011-2012	Male	63	3	3	3	34.2	1.831	114.6	73.7563	1	101.26	51	188935	116	177	147	424.45	40	5.7	3	3	3	1	2	2	1	3
65885	99	21717.6	1	2011-2012	Male	69	3	3	1	21.9	1.9	79.1	79.42	0.995971	105.559	27	51575.9	110	185	94	457.25	43	5.9	1	2	2	1	2	3	2	1
65923	91	141933	2	2011-2012	Male	62	3	3	3	20.7	1.829	69.3	73.5953	0.941636	101.804	56	283600	86	75	89	479.56	42	5.4	2	1	3	1	1	1	1	1
65929	92	40296.6	3	2011-2012	Male	64	3	2	2	31.5	1.704	91.5	63.8796	1	102.749	42	88485	93	61	126	303.55	41	4.9	1	1	2	1	2	3	2	3
66026	99	66365	2	2011-2012	Male	65	3	3	3	36.3	1.744	110.3	66.9138	1	101.26	52	145727	110	123	161	490.06	40	5.6	2	1	3	1	2	3	2	3
66049	90	12789.6	3	2011-2012	Male	73	2	3	2	32.5	1.669	90.4	61.2823	1	102.749	45	24451.5	105	224	108	236.77	41	5.2	1	1	3	1	2	3	2	3
66068	103	7467.83	1	2011-2012	Male	76	5	2	1	21.2	1.634	56.7	58.739	0.965287	105.768	56	18203.7	138	157	117	366.12	44	8.9	1	2	3	2	2	3	2	1
66110	99	104501	1	2011-2012	Male	63	3	3	3	29.3	1.877	103.1	77.5088	1	90.837	41	248173	108	114	108	237.48	33	5.7	1	2	3	1	2	2	2	2
66157	95	50542.4	1	2011-2012	Male	80	3	2	2	23.4	1.777	73.8	69.47	1	101.26	53	110277	101	55	71	310.03	40	5.4	1	2	3	1	2	2	2	1
66178	96	10827.8	2	2011-2012	Male	62	4	2	2	38	1.696	109.4	63.2812	1	104.238	54	27350.2	102	59	71	458	42	6.1	1	1	3	1	2	3	3	3
66229	99	53628.7	1	2011-2012	Male	71	3	3	3	27.1	1.712	79.5	64.4808	1	104.238	54	126463	99	87	98	648.44	42	5.2	1	2	3	1	1	2	2	2
66355	95	7992.72	1	2011-2012	Male	62	5	2	1	22.9	1.591	58	55.6882	1	102.749	33	14009.3	147	308	78	316.74	41	5.7	1	1	1	2	1	3	1	1
66399	90	6994.79	3	2011-2012	Male	61	4	3	3	32.3	1.818	106.9	72.7127	1	104.238	52	0	143	158	155	193.77	42	6	1	2	3	2	1	2	1	3
66457	90	17530.4	1	2011-2012	Male	70	2	1	1	40.5	1.67	112.9	61.3558	1	101.26	43	38533	113	124	109	318.9	40	6.9	1	1	2	2	2	3	1	3
66476	101	130104	1	2011-2012	Male	60	3	3	3	34	1.762	105.7	68.3022	1	107.216	50	283872	109	192	127	389.04	44	5.8	2	2	3	1	2	2	1	3
66504	94	56320.8	2	2011-2012	Male	70	3	3	2	36.1	1.758	111.6	67.9924	1	105.727	56	123010	201	163	58	300.62	43	7.4	2	2	3	2	2	2	2	3
66507	94	62471.6	2	2011-2012	Male	74	3	2	3	31.2	1.724	92.8	65.3879	1	107.216	45	121807	92	98	169	342.06	44	5.6	2	1	3	1	2	2	2	3
66538	100	93784.9	2	2011-2012	Male	69	3	3	2	25.2	1.805	82	71.6766	1	102.749	31	204627	92	95	57	278	41	5.5	1	2	2	1	2	2	1	2
66542	96	8952.59	2	2011-2012	Male	63	4	3	2	35	1.741	106.2	66.6838	1	105.727	46	20243	180	85	85	307.7	43	8.9	1	3	3	2	2	3	1	3
66594	98	9879.5	2	2011-2012	Male	61	1	2	1	33.6	1.621	88.4	57.8081	1	102.749	37	16771.5	155	151	184	486	41	6.8	2	3	2	2	2	3	1	3
66620	92	159287	1	2011-2012	Male	64	3	3	3	26.6	1.775	83.9	69.3138	1	110.194	83	378282	100	72	118	522.86	46	5.6	1	1	3	1	2	2	2	2
66635	96	9256.02	1	2011-2012	Male	78	5	3	3	26.9	1.581	67.3	54.9903	1	105.727	35	18317.9	142	222	108	283.63	43	6.2	1	2	3	2	2	3	1	2
66672	94	9135.68	2	2011-2012	Male	60	1	3	3	30.6	1.66	84.2	60.6232	1	107.216	62	15508.8	103	226	210	725.55	44	5.7	1	1	3	1	2	1	2	3
66690	102	14845	2	2011-2012	Male	65	1	1	1	30.9	1.669	86.2	61.2823	1	108.705	43	27071.9	102	93	159	416	45	5.9	1	1	3	1	1	2	1	3
66701	92	14290.4	2	2011-2012	Male	75	2	1	2	36.4	1.615	95	57.3809	1	105.727	35	25003.6	125	124	54	325.01	43	6.5	1	1	2	2	2	2	2	3
66781	90	11633.3	1	2011-2012	Male	68	2	3	1	31.7	1.613	82.6	57.2389	1	107.216	44	24391.5	154	136	117	324.38	44	8.2	1	2	3	2	1	2	3	3
66796	95	82653.6	1	2011-2012	Male	70	3	2	3	28.1	1.715	82.7	64.707	1	107.216	39	158701	117	212	82	263.88	44	6.2	1	2	3	1	2	2	2	2
66885	95	7260.76	2	2011-2012	Male	76	4	1	1	24.8	1.763	77.2	68.3797	1	108.705	43	18599.6	180	250	68	406.1	45	8.2	1	2	2	2	2	2	1	1
66893	95	169079	1	2011-2012	Male	60	3	2	3	54.1	1.755	166.5	67.7606	1	98.282	40	344674	231	155	111	253.03	38	8.5	1	1	3	2	1	3	1	3
66896	101	9234.29	2	2011-2012	Male	64	4	1	1	27.5	1.672	76.8	61.5028	1	101.26	62	24079.5	102	70	115	245.4	40	6	1	1	3	1	2	3	2	2
66918	103	34960.6	2	2011-2012	Male	72	3	1	2	34.6	1.759	107.2	68.0698	1	104.238	50	76767.9	200	146	112	337.12	42	7.8	1	2	3	2	2	2	2	3
66957	98	134970	1	2011-2012	Male	62	3	3	2	33.7	1.72	99.6	65.0848	1	105.727	50	296372	112	136	78	377.79	43	5.1	1	2	3	1	2	2	2	3
67003	92	106754	2	2011-2012	Male	68	3	3	3	28	1.794	90	70.8056	1	102.749	78	251739	103	43	138	319.19	41	5	2	2	3	1	1	1	2	2
67020	98	78828.9	2	2011-2012	Male	78	3	3	3	35	1.9	126.5	79.42	1	104.238	44	171995	120	195	119	328	42	6.2	1	2	3	1	2	2	2	3
67066	94	26422.6	1	2011-2012	Male	65	3	3	1	26.6	1.674	74.5	61.6501	1	105.727	58	50733.3	87	143	118	527.1	43	5.3	1	3	3	1	1	3	2	2
67229	91	141933	2	2011-2012	Male	65	3	2	2	38.3	1.73	114.7	65.8438	1	105.727	59	297289	114	101	112	248.84	43	5.8	1	3	3	2	1	3	2	3
67275	98	18119.9	2	2011-2012	Male	77	3	1	1	23.8	1.725	70.9	65.4638	1	99.771	83	36900.7	88	106	85	222	39	5.5	1	3	3	1	1	3	2	1
67327	94	62614.4	2	2011-2012	Male	75	3	2	2	27.4	1.816	90.4	72.5528	1	102.749	57	120224	111	130	78	297.97	41	6.1	1	1	3	1	2	2	2	2
67339	102	91501.1	2	2011-2012	Male	70	3	3	3	25.9	1.809	84.9	71.9946	1	105.727	41	217522	126	90	112	428	43	6.6	1	1	3	2	2	2	2	2
67341	98	14665.2	1	2011-2012	Male	74	1	1	2	25.3	1.662	70	60.7694	1	104.238	44	26744.1	96	109	58	300.73	42	5.8	1	1	3	1	1	3	2	2
67407	97	166235	1	2011-2012	Male	64	3	2	3	23.3	1.732	70	65.9961	1	105.727	56	332158	87	85	106	726.99	43	5.7	1	2	2	1	1	1	1	1
67433	98	13736.5	2	2011-2012	Male	65	1	3	1	47	1.653	128.5	60.113	1	101.26	50	28202.6	103	106	149	196.68	40	6.4	2	2	3	1	1	3	2	3
67438	92	7268.81	2	2011-2012	Male	61	4	1	2	30.5	1.717	89.9	64.858	1	104.238	53	18233.3	108	146	98	199.21	42	5.7	1	1	3	1	2	2	1	3
67455	101	95057.1	1	2011-2012	Male	70	3	2	2	27.6	1.783	87.6	69.94	1	108.705	39	193581	107	181	138	433.75	45	5.6	1	3	2	1	1	3	2	2
67493	100	8684.17	2	2011-2012	Male	76	4	2	3	22.9	1.709	67	64.255	1	108.705	68	24678.9	97	81	111	571	45	5.4	1	2	3	1	2	2	1	1
67499	99	13314.2	1	2011-2012	Male	73	2	3	3	32.1	1.823	106.8	73.1132	1	105.727	53	24280.4	103	162	103	623.25	43	5.5	1	1	3	1	1	2	1	3
67519	99	6921.51	2	2011-2012	Male	63	4	1	2	26.7	1.795	85.9	70.8845	1	105.727	81	16489.8	100	64	165	429.05	43	4.8	2	3	3	1	2	2	3	2
67520	98	11855.5	1	2011-2012	Male	79	3	2	1	48.9	1.65	133	59.895	1	101.26	33	26032.7	144	157	68	153.9	40	5.7	1	2	2	2	2	3	3	3
67616	101	175828	1	2011-2012	Male	63	3	1	1	20.6	1.843	70	74.7263	0.936752	103.09	54	337603	116	125	113	465.61	43	5.8	1	3	3	1	2	3	1	1
67635	94	10551.5	1	2011-2012	Male	65	1	1	2	26.4	1.607	68.1	56.8139	1	101.26	54	23045.5	117	63	98	511.16	40	6.7	1	1	3	2	2	3	2	2
67643	95	53424.9	2	2011-2012	Male	76	3	3	3	30.6	1.641	82.4	59.2434	1	101.26	62	117313	116	56	88	424.92	40	5.8	1	2	3	1	2	3	2	3
67675	98	12067.2	1	2011-2012	Male	66	1	1	2	24.3	1.647	66	59.6774	1	108.705	67	20992.9	99	114	154	669.14	45	5.5	1	3	3	1	1	2	2	1
67703	92	22272	3	2011-2012	Male	72	1	3	2	33.7	1.663	93.1	60.8425	1	105.727	54	42580	126	69	104	457.21	43	6.4	1	2	3	2	2	3	2	3
67714	91	46554.4	2	2011-2012	Male	75	3	1	1	27.6	1.859	95.4	76.0294	1	108.705	67	0	131	42	90	359.13	45	5.7	2	2	3	2	2	3	2	2
67764	90	16930.8	2	2011-2012	Male	76	2	1	2	27.4	1.673	76.6	61.5764	1	98.282	47	40248.8	57	95	65	445.76	38	13.2	2	3	2	2	2	3	2	2
67788	97	9834.89	2	2011-2012	Male	62	1	3	1	25.2	1.657	69.1	60.4043	1	105.727	56	17935.3	97	107	171	530.53	43	5.6	1	1	3	1	1	2	1	2
67828	101	11136.6	2	2011-2012	Male	67	4	1	1	24	1.688	68.3	62.6856	1	98.282	50	31648.1	100	48	86	987.03	38	6.3	1	3	2	1	2	3	1	1
67833	95	13442.2	2	2011-2012	Male	80	3	1	2	26.3	1.72	77.9	65.0848	1	105.727	44	28155.5	104	97	66	262.44	43	6.1	1	1	2	1	1	3	2	2
67861	96	86591.5	2	2011-2012	Male	60	3	3	3	33.2	1.738	100.2	66.4542	1	107.216	44	181372	105	151	135	517.84	44	5.5	3	2	2	1	1	3	1	3
67894	95	40864.8	2	2011-2012	Male	80	5	1	2	31.1	1.691	89	62.9086	1	99.771	62	89823.7	107	61	56	344.28	39	7.7	1	2	2	2	2	2	1	3
67912	102	14292.5	2	2011-2012	Male	65	2	3	3	29.7	1.781	94.1	69.7831	1	102.749	31	29344.1	104	236	71	808	41	5.9	1	3	3	1	1	3	2	2
67939	98	54189	2	2011-2012	Male	72	3	1	3	24.7	1.656	67.6	60.3314	1	102.749	92	104047	118	105	118	167	41	5.4	1	2	3	1	1	3	2	1
68000	99	21717.6	1	2011-2012	Male	65	3	3	2	22.9	1.647	62.1	59.6774	1	104.238	80	51575.9	90	69	74	781.81	42	5.6	1	2	3	1	2	3	1	1
68038	96	7295.3	1	2011-2012	Male	68	4	2	3	29.5	1.706	85.8	64.0296	1	101.26	44	17380.3	104	100	140	389.27	40	6.3	2	3	3	1	2	3	1	2
68102	90	16930.8	2	2011-2012	Male	75	2	1	1	33.5	1.63	89.1	58.4518	1	95.304	52	37215.1	126	73	69	721.84	36	7.6	1	1	3	2	2	3	2	3
68121	95	66168.8	2	2011-2012	Male	70	3	3	3	24.8	1.83	83.2	73.6758	1	110.194	86	127049	91	145	193	353.81	46	5.4	1	1	3	1	1	2	2	1
68237	94	122284	1	2011-2012	Male	63	3	3	2	29.6	1.696	85	63.2812	1	107.216	46	249027	101	80	116	517.27	44	5.2	1	2	3	1	1	3	2	2
68249	94	118578	1	2011-2012	Male	60	3	3	3	27.6	1.798	89.2	71.1217	1	101.26	48	258722	109	79	108	660.2	40	5.5	1	1	3	1	2	3	1	2
68327	100	28034.9	2	2011-2012	Male	80	3	3	2	25.3	1.652	69.1	60.0403	1	93.815	39	61168.7	102	41	82	401	35	5.4	1	1	1	1	2	1	2	2
68331	92	14771.3	3	2011-2012	Male	66	1	3	3	32.9	1.794	106	70.8056	1	108.705	40	30327.2	118	197	138	427.89	45	6.1	1	1	3	1	1	2	1	3
68367	96	10681.3	1	2011-2012	Male	78	4	1	2	31.7	1.693	90.9	63.0575	1	99.771	43	24151.8	95	89	59	288.92	39	5.8	1	3	3	2	2	3	1	3
68377	93	8877.41	1	2011-2012	Male	74	3	3	1	23.6	1.732	70.7	65.9961	1	104.238	43	17756.2	124	132	105	257.58	42	6.9	2	3	3	2	1	1	2	1
68432	90	12827.2	3	2011-2012	Male	80	2	2	1	23.3	1.621	61.2	57.8081	1	105.727	61	25656.4	162	120	149	548.66	43	8.5	1	2	2	2	1	3	2	1
68468	90	11889.4	2	2011-2012	Male	61	2	1	2	22.8	1.682	64.6	62.2407	1	105.727	37	20683.7	105	147	121	570.15	43	5.6	1	2	2	1	1	2	1	1
68491	91	42165.8	3	2011-2012	Male	80	3	1	2	29.2	1.726	87.1	65.5397	1	99.771	59	0	105	66	39	204.28	39	5.9	1	1	3	1	2	3	3	2
68549	92	9952.4	1	2011-2012	Male	67	2	1	1	24.9	1.649	67.6	59.8224	1	105.727	46	17646.2	116	105	161	564	43	5.5	1	2	3	1	1	3	1	1
68557	101	16562.9	1	2011-2012	Male	71	3	2	1	34.1	1.719	100.7	65.0091	1	96.793	29	0	99	206	105	183.17	37	5.4	2	2	3	1	2	2	3	3
68573	91	10853.6	3	2011-2012	Male	64	5	1	2	21	1.65	57.1	59.895	0.953335	103.781	56	19023.7	90	142	172	837.15	43	5.4	1	2	3	1	1	3	1	1
68591	99	7993.32	1	2011-2012	Male	67	4	3	3	32	1.875	112.5	77.3438	1	102.749	38	18200	124	96	130	388.04	41	6.9	1	1	3	2	2	2	1	3
68594	95	13189.9	1	2011-2012	Male	80	3	2	1	25.4	1.696	73.1	63.2812	1	99.771	39	26888	95	123	82	450.34	39	6.3	2	1	1	2	1	2	2	2
68681	100	8285.76	1	2011-2012	Male	66	4	2	2	22.6	1.658	62.1	60.4772	1	99.771	40	21225.3	151	79	119	464.07	39	7.6	2	3	1	2	2	3	2	1
68703	103	9415.96	1	2011-2012	Male	63	1	3	3	28.2	1.784	89.8	70.0184	1	104.238	50	19469.1	113	85	156	189.07	42	5	2	3	3	1	2	2	1	2
68780	100	17822.9	1	2011-2012	Male	78	5	3	3	27.5	1.589	69.5	55.5483	1	101.26	66	31239.1	107	60	96	218.03	40	5.5	1	2	2	1	1	2	1	2
68787	100	150876	1	2011-2012	Male	65	3	3	2	27.5	1.618	72	57.5943	1	101.26	49	316341	126	143	75	1136.75	40	6	1	2	3	2	1	1	2	2
68855	95	73766.5	1	2011-2012	Male	70	3	3	2	26.6	1.711	77.8	64.4055	1	98.282	53	150223	98	111	129	801.57	38	5.2	1	2	3	1	1	2	1	2
68892	96	9201.49	1	2011-2012	Male	75	3	2	2	40.9	1.737	123.5	66.3777	1	105.727	37	20205	111	202	72	221.49	43	5.9	1	1	3	1	2	3	1	3
68933	100	8684.17	2	2011-2012	Male	72	4	3	3	28.3	1.723	83.9	65.312	1	105.727	51	22645	101	66	86	382	43	5.2	1	2	3	1	2	2	2	2
68983	102	11794.3	1	2011-2012	Male	67	2	3	2	24.7	1.766	76.9	68.6126	1	108.705	58	20518.3	97	98	170	792.5	45	4.8	2	2	3	1	1	2	2	1
69014	91	64726.7	1	2011-2012	Male	78	3	3	3	36.2	1.769	113.4	68.8459	1	105.727	29	126333	165	305	46	284.08	43	6.8	1	2	3	2	2	3	2	3
69049	96	10987.5	1	2011-2012	Male	71	4	2	1	28.3	1.705	82.4	63.9546	1	104.238	40	26176.7	90	57	90	472.18	42	5.8	1	3	2	1	2	3	1	2
69066	94	64726.7	1	2011-2012	Male	74	3	3	3	22.6	1.768	70.5	68.7681	1	113.172	62	131814	102	53	124	972.73	48	5.5	1	2	3	1	1	2	2	1
69140	92	53799.5	1	2011-2012	Male	80	3	2	2	28.7	1.828	96	73.5148	1	110.194	48	127766	105	211	122	369.22	46	5.4	1	2	2	1	2	3	2	2
69141	96	8999.29	1	2011-2012	Male	80	4	1	2	28.3	1.753	87	67.6062	1	98.282	70	21153.2	142	83	77	14.4	38	6	1	2	2	2	1	2	2	2
69168	97	9243.37	1	2011-2012	Male	75	4	1	3	22	1.722	65.2	65.2362	0.999444	96.7698	91	26268.1	100	81	147	285.02	37	5.3	2	1	3	1	2	3	1	1
69177	91	120348	1	2011-2012	Male	66	3	3	2	30.7	1.728	91.6	65.6916	1	102.749	40	264264	74	156	108	1039.7	41	5.1	1	2	3	1	2	2	2	3
69349	96	62962.2	1	2011-2012	Male	74	3	3	3	25.2	1.771	79.1	69.0017	1	110.194	63	149677	125	134	64	145.13	46	5.3	1	2	3	2	2	3	2	2
69388	102	13082.4	1	2011-2012	Male	61	1	2	1	37.4	1.717	110.2	64.858	1	89.348	41	28756.1	129	103	91	411.61	32	6	1	1	1	2	2	3	1	3
69403	90	119025	1	2011-2012	Male	61	3	3	2	39.7	1.711	116.2	64.4055	1	102.749	63	261359	97	79	159	214.35	41	5.2	2	2	3	1	2	3	1	3
69418	91	64579.1	1	2011-2012	Male	71	3	3	3	24.7	1.633	65.9	58.6672	1	114.661	42	123997	100	151	83	470.76	49	5.4	1	1	3	1	2	1	2	1
69457	98	14895.9	2	2011-2012	Male	80	3	1	1	38.2	1.648	103.8	59.7499	1	101.26	32	29073.6	97	184	77	150	40	6.3	1	1	1	2	2	3	1	3
69473	92	8955.48	2	2011-2012	Male	79	4	1	2	25.1	1.788	80.4	70.3328	1	99.771	55	23352.4	111	72	97	546.28	39	4.7	2	2	3	1	2	3	2	2
69506	95	13615.9	1	2011-2012	Male	80	3	1	1	39.9	1.62	104.8	57.7368	1	105.727	41	26575.3	150	167	83	239.08	43	7	1	2	3	2	2	3	2	3
69516	99	54438.2	1	2011-2012	Male	74	3	3	3	28.4	1.762	88.1	68.3022	1	102.749	47	129282	90	252	113	260.42	41	5.5	1	3	3	1	2	3	2	2
69528	98	14929.2	2	2011-2012	Male	80	1	1	3	32.5	1.61	84.3	57.0262	1	99.771	43	32606.8	118	72	73	42.2	39	6.9	1	2	3	2	2	3	2	3
69547	90	9341.79	3	2011-2012	Male	73	4	2	2	30.2	1.781	95.7	69.7831	1	102.749	40	0	321	147	139	291.34	41	11.5	2	2	2	2	1	2	2	3
69596	99	8283.49	2	2011-2012	Male	64	4	3	3	24.4	1.73	73	65.8438	1	110.194	59	23540.2	111	72	121	483.84	46	6.3	1	1	3	1	2	3	2	1
69608	92	10964.6	2	2011-2012	Male	75	4	2	2	26	1.62	68.3	57.7368	1	104.238	101	26122	91	62	112	626.18	42	5.4	2	3	3	1	2	3	1	2
69658	95	11250.2	2	2011-2012	Male	73	4	3	3	40	1.738	120.8	66.4542	1	99.771	53	28220.2	109	57	103	271.94	39	6.2	1	2	1	1	2	1	2	3
69668	95	121496	2	2011-2012	Male	61	3	3	3	25.1	1.769	78.6	68.8459	1	104.238	108	265090	110	52	79	454.23	42	5	1	2	3	1	2	1	2	2
69674	99	7645.78	1	2011-2012	Male	60	4	2	2	26.7	1.779	84.4	69.6265	1	101.26	50	18401.6	96	53	160	593.09	40	6.4	1	2	2	1	1	3	2	2
69824	99	8531.15	1	2011-2012	Male	64	5	1	1	22	1.682	62.1	62.2407	0.997739	110.1	62	14953	112	54	81	562.28	46	5.7	1	2	3	1	1	3	2	1
69854	95	166469	1	2011-2012	Male	65	5	3	3	41.4	1.762	128.5	68.3022	1	99.771	39	324911	130	216	99	340.42	39	10.1	1	3	2	2	2	3	1	3
69858	95	9541.98	1	2011-2012	Male	65	4	3	3	28.1	1.752	86.4	67.5291	1	108.705	53	24881.8	116	121	101	478.19	45	6.3	1	1	2	1	2	1	2	2
69870	102	133509	1	2011-2012	Male	68	3	3	3	27.2	1.738	82.3	66.4542	1	102.749	53	317064	90	56	99	640.76	41	5.2	1	1	3	1	2	1	2	2
69921	91	10978.1	1	2011-2012	Male	75	4	3	2	30.2	1.851	103.6	75.3764	1	102.749	43	24996	109	166	76	12.16	41	6.3	1	2	3	2	2	3	1	3
70102	100	93174.5	1	2011-2012	Male	68	3	3	2	31.9	1.72	94.5	65.0848	1	102.749	46	204596	120	241	153	442.55	41	5.8	2	2	3	1	2	2	2	3
70168	101	67363.8	1	2011-2012	Male	73	3	3	3	27.7	1.688	78.8	62.6856	1	107.216	46	0	93	122	85	308.96	44	5.7	1	2	3	1	2	2	2	2
70290	91	11166.7	2	2011-2012	Male	60	4	3	2	22.1	1.771	69.2	69.0017	1	107.216	73	28605.4	105	180	150	473.82	44	6.1	1	3	3	2	1	2	1	1
70297	94	64726.7	1	2011-2012	Male	73	3	1	2	24.7	1.736	74.4	66.3013	1	105.727	63	124280	88	62	86	479.6	43	5.5	1	2	3	1	2	3	2	1
70332	97	11456.8	2	2011-2012	Male	80	3	1	1	34.2	1.698	98.7	63.4305	1	99.771	31	25182.8	195	245	71	265.44	39	7.8	2	2	2	2	2	3	2	3
70341	92	13271.1	1	2011-2012	Male	62	5	3	3	28.2	1.648	76.5	59.7499	1	105.727	55	22030.7	99	86	68	400.74	43	5.5	1	1	3	1	1	1	1	2
70359	95	50603.7	1	2011-2012	Male	80	3	3	3	26.2	1.818	86.7	72.7127	1	105.727	69	0	95	146	93	544.38	43	5.3	1	2	3	1	2	1	2	2
70417	92	15006.1	3	2011-2012	Male	80	1	1	2	21.6	1.645	58.4	59.5325	0.980976	101.956	57	26606.7	162	43	50	531	41	7.1	2	1	3	2	1	3	1	1
70525	96	7700.34	2	2011-2012	Male	63	4	2	1	27.9	1.715	82.2	64.707	1	98.282	40	18345.3	119	189	112	446.66	38	6.8	2	2	2	2	2	3	1	2
70550	92	14398.3	1	2011-2012	Male	76	4	3	3	29.1	1.743	88.4	66.8371	1	104.238	54	34302.4	96	63	95	326.92	42	4.3	1	2	3	1	2	2	2	2
70593	99	7725.82	1	2011-2012	Male	80	4	2	2	26.9	1.67	75	61.3558	1	96.793	53	18406	98	82	104	554.18	37	5.3	2	2	3	1	2	2	2	2
70641	95	7233.37	2	2011-2012	Male	63	4	1	1	22.3	1.689	63.7	62.7599	1	107.216	43	0	220	116	99	273.47	44	8.4	3	1	3	2	1	2	1	1
70649	98	9901.41	2	2011-2012	Male	63	2	3	3	33.3	1.682	94.3	62.2407	1	107.216	50	19325.4	109	66	77	600	44	6.1	1	1	3	2	2	3	2	3
70675	92	13271.1	1	2011-2012	Male	65	5	3	3	29.5	1.623	77.6	57.9508	1	102.749	38	22030.7	95	166	108	378.55	41	5.2	1	2	3	1	1	1	1	2
70718	94	14397.4	1	2011-2012	Male	75	3	3	2	30.2	1.741	91.5	66.6838	1	105.727	36	29349.6	115	87	105	406.86	43	6.3	2	2	2	2	1	2	2	3
70747	97	16592.6	1	2011-2012	Male	80	3	2	1	35.7	1.518	82.2	50.6951	1	102.749	37	36434.7	96	106	108	356.46	41	5.9	2	2	1	1	2	3	2	3
70776	102	13808.3	2	2011-2012	Male	60	5	1	3	18.6	1.576	46.1	54.6431	0.843657	97.7185	80	24202.5	98	89	113	845	42	6	1	3	3	1	1	3	2	1
70837	96	8893.34	2	2011-2012	Male	60	1	1	1	29.8	1.681	84.3	62.1667	1	107.216	39	18259	119	120	143	324.4	44	6.2	1	3	2	1	1	3	2	2
70862	90	11805.9	3	2011-2012	Male	75	5	3	1	24.3	1.636	65	58.8829	1	111.683	77	23364.2	102	45	106	462.89	47	5.6	1	1	1	1	2	3	2	1
70894	94	56449.5	2	2011-2012	Male	70	3	1	2	36.1	1.706	105.1	64.0296	1	105.727	44	110177	121	138	42	322.27	43	6.7	1	1	3	2	2	3	1	3
70912	93	7407.1	2	2011-2012	Male	67	2	3	3	38.1	1.871	133.4	77.0141	1	102.749	45	14161	101	146	64	319.93	41	5.4	2	2	3	1	2	3	1	3
71038	90	11228.9	2	2011-2012	Male	60	2	1	1	29.1	1.667	81	61.1356	1	117.639	30	23217.6	115	295	140	463.94	51	5.3	1	3	3	1	2	3	2	2
71240	93	7017.2	1	2011-2012	Male	80	3	3	1	28.8	1.619	75.5	57.6655	1	101.26	53	16664.8	112	70	87	405.98	40	4.8	2	2	3	1	2	3	2	2
71417	102	12375.3	2	2011-2012	Male	64	4	2	2	41.2	1.675	115.7	61.7238	1	95.304	65	31042.4	104	60	93	294	36	6.3	1	1	3	1	2	3	1	3
71571	101	11136.6	2	2011-2012	Male	60	4	2	3	39.8	1.729	119.1	65.7677	1	101.26	52	27935.2	115	79	160	220.65	40	6	1	1	3	1	1	3	1	3
71666	99	7072.84	2	2011-2012	Male	61	4	3	1	22.3	1.777	70.3	69.47	1	101.26	114	0	106	75	86	433.05	40	5.5	1	3	3	1	2	2	1	1
71676	98	40047.5	1	2011-2012	Male	80	3	2	2	27	1.788	86.4	70.3328	1	101.26	63	95106.7	107	84	140	20.98	40	5.6	1	2	3	1	2	3	2	2
71697	101	16685.1	1	2011-2012	Male	74	3	1	1	28.6	1.743	86.8	66.8371	1	95.304	49	32036.6	99	80	122	347.53	36	5.9	1	2	2	1	2	3	2	2
71704	95	73766.5	1	2011-2012	Male	77	3	1	1	28.1	1.82	93.2	72.8728	1	104.238	38	141637	105	98	107	316.21	42	6	1	2	2	1	1	3	1	2
71705	92	14771.3	3	2011-2012	Male	67	1	1	1	38.5	1.691	110.2	62.9086	1	104.238	39	32468.4	98	147	62	134.31	42	6	1	2	2	2	2	3	1	3
71710	96	8557.71	1	2011-2012	Male	68	4	2	3	23.5	1.827	78.5	73.4344	1	108.705	39	24319.5	106	92	186	285.08	45	5.9	1	2	3	1	1	3	2	1
71739	91	14391.8	2	2011-2012	Male	80	3	3	1	25.9	1.763	80.4	68.3797	1	111.683	33	33972.2	121	133	100	456.83	47	7.7	1	2	3	2	1	3	1	2
71756	98	131902	1	2011-2012	Male	63	3	3	3	23.7	1.828	79.3	73.5148	1	107.216	73	263557	92	73	113	502.97	44	5.4	1	1	3	1	1	3	2	1
71836	99	6083.91	2	2011-2012	Male	65	4	3	3	32.4	1.812	106.5	72.2336	1	104.238	42	15261	103	74	94	616.55	42	5.8	1	2	2	1	2	2	2	3
71915	90	91446.6	3	2011-2012	Male	60	3	3	3	27.5	1.688	78.4	62.6856	1	104.238	36	0	91	226	110	505.13	42	5.2	3	1	2	2	1	3	1	2
73559	109	57193.3	1	2013-2014	Male	72	3	3	3	28.9	1.753	88.9	67.6062	1	96.793	60	142197	193	51	56	447	37	8.9	1	2	2	2	2	2	2	2
73607	116	18688.7	2	2013-2014	Male	75	3	2	1	38.9	1.696	111.9	63.2812	1	102.749	30	36722.4	89	139	103	164	41	5	1	2	2	1	2	3	1	3
73621	110	37406.3	1	2013-2014	Male	80	3	3	3	24.6	1.762	76.4	68.3022	1	102.749	75	74268.5	100	78	70	109	41	5.6	1	2	3	1	1	2	2	1
73639	116	42642	1	2013-2014	Male	71	3	1	2	30.3	1.64	81.5	59.1712	1	108.705	61	83789.6	133	62	137	783.1	45	5.9	1	2	1	2	1	3	2	3
73732	104	23580.1	2	2013-2014	Male	80	3	2	2	22.5	1.692	64.4	62.983	1	98.282	79	46333.7	102	62	104	345	38	5.4	1	1	3	1	2	1	2	1
73755	107	12704.6	2	2013-2014	Male	75	1	1	2	22.8	1.648	61.8	59.7499	1	99.771	68	0	112	66	101	444	39	5.9	2	2	1	1	1	3	1	1
73779	112	34620.9	2	2013-2014	Male	62	3	2	1	18.1	1.781	57.3	69.7831	0.821115	101.246	48	68738.1	98	123	160	284	45	5.4	2	3	2	1	1	2	2	1
73806	114	12328.2	2	2013-2014	Male	63	4	2	3	32.2	1.842	109.2	74.6452	1	98.282	41	28859.2	112	116	156	353	38	5.7	1	2	3	1	2	3	1	3
73816	108	9424.72	1	2013-2014	Male	64	2	2	2	27.8	1.72	82.2	65.0848	1	108.705	55	20876	129	132	169	287.41	45	6.4	1	2	3	2	2	3	2	2
73839	108	71527.3	2	2013-2014	Male	68	3	3	2	35.4	1.672	99	61.5028	1	108.705	41	178003	212	151	64	155	45	8.4	1	1	2	2	1	3	1	3
73900	114	116007	1	2013-2014	Male	66	3	3	3	26.6	1.897	95.7	79.1694	1	107.216	42	227949	92	211	121	258	44	5.4	1	2	3	1	2	1	2	2
73999	104	98481.3	1	2013-2014	Male	66	3	3	3	26.2	1.722	77.7	65.2362	1	105.727	71	195530	95	61	104	778.53	43	5.6	1	1	3	1	1	1	2	2
74002	108	10162.7	2	2013-2014	Male	63	4	1	3	39	1.766	121.7	68.6126	1	104.238	57	27547.9	107	52	156	302	42	5.9	1	2	3	1	1	3	2	3
74033	108	42894.3	2	2013-2014	Male	80	3	3	3	24.2	1.635	64.8	58.8109	1	105.727	54	85164.5	142	48	107	393	43	6.2	2	1	2	2	2	3	2	1
74048	107	32659.4	2	2013-2014	Male	80	3	2	2	26.4	1.732	79.1	65.9961	1	101.26	42	64843.6	94	69	105	339	40	5.6	1	2	1	1	2	2	2	2
74072	111	17372	2	2013-2014	Male	63	4	3	1	24.3	1.903	88	79.671	1	104.238	50	52359.7	97	92	124	474	42	5.6	2	2	3	1	1	2	2	1
74078	107	89256.4	2	2013-2014	Male	63	3	3	3	23.9	1.682	67.7	62.2407	1	105.727	50	213134	99	79	118	805	43	5.5	1	1	2	1	1	1	2	1
74110	106	11432.8	1	2013-2014	Male	60	2	2	1	24.3	1.633	64.8	58.6672	1	107.216	43	25323.9	97	114	122	573	44	5.6	1	2	2	1	1	3	1	1
74205	104	6858.05	2	2013-2014	Male	65	5	3	3	22.2	1.653	60.6	60.113	1	107.216	59	17067	158	56	94	630	44	6.5	1	2	3	2	1	3	2	1
74224	109	24993.1	2	2013-2014	Male	66	3	2	1	22.9	1.508	52.1	50.0294	1	104.238	60	59680.6	98	113	121	610	42	5.5	2	2	3	1	1	3	3	1
74241	112	15869.8	1	2013-2014	Male	72	3	3	2	29.6	1.723	87.8	65.312	1	108.705	59	32161.1	123	57	126	482.4	45	6.4	1	2	2	1	1	2	2	2
74253	114	10795.4	1	2013-2014	Male	77	4	2	2	23.6	1.751	72.5	67.452	1	102.749	34	27337.2	51	149	77	212	41	6.6	1	2	2	2	2	2	2	1
74302	106	11604.3	1	2013-2014	Male	62	2	3	2	37.5	1.745	114.1	66.9905	1	107.216	48	28768.9	105	386	88	231	44	6.2	1	2	2	2	2	2	2	3
74304	105	9165.99	2	2013-2014	Male	80	3	3	1	31.4	1.678	88.5	61.945	1	101.26	39	22789	125	85	99	311	40	6.7	1	1	3	2	2	3	3	3
74306	118	8284.99	2	2013-2014	Male	62	1	3	1	33.3	1.673	93.2	61.5764	1	101.26	41	22252.1	328	257	44	223	40	7.7	1	2	3	2	2	2	3	3
74341	115	13236.1	1	2013-2014	Male	60	2	3	3	23.1	1.662	63.9	60.7694	1	102.749	50	32814.4	153	73	51	427.77	41	6.9	2	1	3	2	2	1	2	1
74346	112	51712.3	1	2013-2014	Male	70	3	3	3	26.3	1.672	73.4	61.5028	1	102.749	29	102672	104	170	82	374.63	41	5.8	1	1	3	1	2	2	2	2
74395	117	12656.7	1	2013-2014	Male	77	3	3	2	35.7	1.735	107.4	66.225	1	101.26	62	24869.8	117	71	131	313	40	6	2	2	3	1	2	3	2	3
74442	117	7925.96	2	2013-2014	Male	63	4	3	3	30	1.803	97.6	71.5178	1	102.749	41	18553.9	114	132	148	818	41	5.6	1	2	2	1	1	2	2	3
74465	107	16412.2	1	2013-2014	Male	80	1	1	2	30.8	1.723	91.3	65.312	1	98.282	37	44080.3	117	230	100	302	38	8.3	1	3	2	2	2	3	1	3
74508	105	24769.5	2	2013-2014	Male	80	3	3	3	25.8	1.716	76	64.7824	1	104.238	56	48670.9	110	51	119	623	42	5.8	1	2	2	1	1	1	2	2
74512	109	16993.4	2	2013-2014	Male	80	3	1	2	29.9	1.786	95.3	70.1755	1	90.837	38	42249.9	170	203	153	384	33	9.4	1	2	3	2	2	3	2	2
74534	105	128264	1	2013-2014	Male	65	3	3	1	44.6	1.796	144	70.9636	1	89.348	47	252033	208	45	108	157	32	8.7	2	1	3	2	2	3	2	3
74536	111	12967.8	1	2013-2014	Male	65	2	3	2	28.2	1.706	82.1	64.0296	1	110.194	51	34829.3	125	228	73	345.58	46	6.3	1	2	2	2	1	1	2	2
74591	117	8697.39	2	2013-2014	Male	73	4	3	2	24	1.866	83.7	76.603	1	105.727	43	26214.2	122	122	82	524	43	6.5	1	3	2	2	2	1	2	1
74619	112	43830.6	2	2013-2014	Male	80	3	2	2	25.5	1.73	76.3	65.8438	1	107.216	45	108974	130	62	62	542	44	6.7	1	2	2	2	2	3	2	2
74696	105	19814.3	2	2013-2014	Male	62	3	3	2	33.8	1.73	101.3	65.8438	1	105.727	55	39340.3	101	276	186	303	43	5.9	1	2	3	1	1	1	2	3
74702	115	91562.5	1	2013-2014	Male	68	3	3	3	33.4	1.833	112.3	73.9176	1	99.771	30	179916	117	130	87	229.55	39	6	1	2	2	1	2	2	2	3
74723	113	101659	1	2013-2014	Male	66	3	2	3	35.4	1.837	119.3	74.2405	1	110.194	30	205823	94	271	50	279	46	5.8	1	2	1	2	2	3	2	3
74823	105	26341.8	1	2013-2014	Male	67	3	1	1	48.1	1.736	145	66.3013	1	101.26	49	65492.3	175	137	92	117	40	7.8	1	2	2	2	2	3	2	3
74940	104	10366.3	2	2013-2014	Male	80	4	2	2	28.2	1.678	79.5	61.945	1	104.238	61	0	115	56	126	13	42	6.2	1	2	1	1	1	2	1	2
75108	105	33977.6	2	2013-2014	Male	80	3	3	3	30.5	1.727	91	65.6156	1	102.749	67	66764.3	102	100	117	247	41	4.8	1	2	3	1	2	3	2	3
75159	110	115675	1	2013-2014	Male	68	3	3	2	27.4	1.658	75.4	60.4772	1	102.749	40	227296	99	188	118	457	41	5.4	1	2	3	1	1	3	2	2
75160	115	39539.9	2	2013-2014	Male	64	3	1	2	24.7	1.714	72.7	64.6315	1	108.705	37	77694	97	136	170	702	45	5.4	1	3	3	1	1	3	2	1
75174	116	8722.07	2	2013-2014	Male	76	4	1	1	25.6	1.765	79.6	68.535	1	104.238	36	28438	119	114	54	412	42	5.7	1	2	2	2	2	3	1	2
75207	109	12697.1	1	2013-2014	Male	65	5	3	2	24.2	1.668	67.4	61.2089	1	99.771	47	23134.8	105	179	134	354.25	39	5.1	2	2	2	1	2	3	1	1
75262	104	30082.5	1	2013-2014	Male	80	3	3	3	28.2	1.746	86	67.0674	1	105.727	65	59727.4	98	101	108	377.98	43	5.3	1	1	3	1	1	1	2	2
75277	107	20621	2	2013-2014	Male	70	3	3	1	48.3	1.796	155.7	70.9636	1	99.771	40	40519.3	135	155	134	449	39	6.9	1	1	3	2	2	3	2	3
75315	115	121661	2	2013-2014	Male	67	3	3	2	28.7	1.71	84	64.3302	1	104.238	38	241552	92	183	92	507	42	5.4	1	1	1	1	2	3	1	2
75325	116	22395.8	2	2013-2014	Male	64	3	1	1	29.8	1.829	99.7	73.5953	1	98.282	63	44465.9	115	165	111	378	38	5.3	1	1	3	1	2	3	2	2
75343	109	39615.9	2	2013-2014	Male	80	3	1	2	31.7	1.724	94.3	65.3879	1	102.749	36	98495.2	129	132	84	335	41	6.5	1	2	2	2	1	3	2	3
75364	105	124898	1	2013-2014	Male	61	3	3	3	24.1	1.828	80.4	73.5148	1	105.727	48	245419	95	105	106	609	43	5.4	1	1	3	1	1	1	2	1
75416	116	22395.8	2	2013-2014	Male	61	3	3	1	39.9	1.716	117.5	64.7824	1	96.793	22	44006.8	97	232	128	387	37	5.8	1	3	3	1	2	3	1	3
75418	114	15353.6	2	2013-2014	Male	64	4	3	3	27.5	1.742	83.4	66.7604	1	105.727	55	46276.3	99	67	134	446	43	4.7	1	1	3	1	2	3	2	2
75456	113	37361.7	1	2013-2014	Male	80	3	3	3	23.7	1.753	72.7	67.6062	1	101.26	54	74179.9	94	67	95	411.52	40	5.4	2	2	3	1	2	2	1	1
75495	115	19135.6	2	2013-2014	Male	66	4	1	1	43.1	1.827	144	73.4344	1	101.26	27	48457.1	116	71	78	271	40	8.1	2	1	1	2	1	3	2	3
75505	112	64495.7	1	2013-2014	Male	67	3	3	3	23.9	1.732	71.6	65.9961	1	107.216	48	160353	130	136	56	293.52	44	6.5	1	1	3	2	2	3	1	1
75562	116	12272.5	2	2013-2014	Male	66	4	3	2	25.4	1.822	84.3	73.033	1	101.26	30	36989.9	99	147	113	447	40	5.6	1	3	3	1	2	3	2	2
75669	118	15888.8	1	2013-2014	Male	64	5	3	3	22.2	1.713	65.1	64.5561	1	111.683	71	29974.9	108	111	163	632	47	5.7	2	1	1	1	1	3	1	1
75724	107	14957.5	1	2013-2014	Male	66	1	1	2	29.5	1.693	84.6	63.0575	1	101.26	35	34358.9	138	208	72	315	40	6.9	1	1	3	2	1	3	1	2
75774	105	24769.5	2	2013-2014	Male	80	3	3	1	25.1	1.687	71.5	62.6113	1	107.216	71	49178.6	104	73	51	501	44	5.5	1	2	3	1	2	3	2	2
75795	106	10691.3	1	2013-2014	Male	79	1	1	1	30.6	1.694	87.9	63.132	1	107.216	59	24912.6	101	128	99	360	44	5.8	1	3	2	1	1	3	2	3
75838	104	30874.1	1	2013-2014	Male	80	3	2	3	26.2	1.648	71.2	59.7499	1	101.26	48	61299.1	104	118	57	197	40	6	1	1	3	1	1	1	2	2
75860	112	23631.7	2	2013-2014	Male	60	5	3	3	40.7	1.638	109.2	59.027	1	98.282	55	42613.5	107	51	120	460	38	6	1	1	3	1	2	1	1	3
75921	108	9729.83	2	2013-2014	Male	76	4	3	3	30.2	1.752	92.7	67.5291	1	111.683	47	22776.6	123	51	81	237	47	5.5	1	1	3	1	1	3	2	3
75923	104	31794.2	1	2013-2014	Male	80	3	3	3	25	1.6	64	56.32	1	105.727	54	63125.8	99	69	93	602	43	5.5	1	1	3	1	2	3	2	2
75960	118	6954.47	2	2013-2014	Male	76	1	2	2	21.6	1.787	69	70.2541	0.982149	102.005	73	15489.5	86	77	101	448	41	5.3	1	1	1	1	1	2	1	1
75964	104	50140.7	1	2013-2014	Male	71	3	3	3	21.5	1.735	64.6	66.225	0.975463	106.193	50	98524.1	99	76	100	382.67	44	5.3	1	1	3	1	2	1	2	1
75978	108	79259.5	2	2013-2014	Male	71	3	3	2	38.2	1.703	110.7	63.8046	1	107.216	19	197059	155	379	84	476	44	7.2	1	1	3	2	2	3	2	3
76023	118	6491.29	2	2013-2014	Male	67	4	3	3	31.2	1.808	102.1	71.915	1	101.26	82	15195.5	117	26	129	399	40	6.6	1	1	3	2	2	2	2	3
76072	105	18608.3	1	2013-2014	Male	73	3	1	1	25.9	1.75	79.4	67.375	1	101.26	44	36945.9	107	84	83	600	40	5.8	1	3	3	1	2	3	1	2
76074	112	21723.9	2	2013-2014	Male	70	4	1	2	33.5	1.787	106.9	70.2541	1	104.238	33	55011.3	188	115	59	216	42	10.5	1	2	3	2	2	3	2	3
76159	113	50352.4	2	2013-2014	Male	75	3	3	2	29.4	1.805	95.8	71.6766	1	104.238	55	125189	215	240	76	658	42	8.1	2	1	3	2	1	2	2	2
76264	106	28215.7	2	2013-2014	Male	80	3	3	2	20.2	1.715	59.3	64.707	0.916439	99.2645	75	67375.8	99	55	107	639	41	5.3	3	1	3	1	1	3	1	1
76267	118	9352.9	1	2013-2014	Male	63	4	1	2	43.1	1.845	146.8	74.8885	1	86.37	44	23684.4	122	77	112	541	30	7.7	1	2	2	2	2	3	1	3
76271	110	67872.9	2	2013-2014	Male	61	3	3	3	27	1.743	82.1	66.8371	1	110.194	56	0	89	285	65	358	46	5.5	3	3	3	1	2	2	2	2
76277	113	15507.1	1	2013-2014	Male	80	3	2	1	31.3	1.756	96.6	67.8378	1	107.216	40	30470.6	94	80	65	325.18	44	5.4	1	2	3	1	1	3	3	3
76306	109	171075	2	2013-2014	Male	66	3	3	3	23.5	1.803	76.4	71.5178	1	102.749	65	336155	103	69	100	461	41	5.3	1	1	3	1	1	3	2	1
76325	104	9344.03	1	2013-2014	Male	64	2	2	1	27.5	1.557	66.7	53.3335	1	104.238	44	23165.3	108	105	158	560	42	6.6	2	3	1	2	1	2	2	2
76397	112	18602	2	2013-2014	Male	69	1	1	1	26.5	1.564	64.7	53.8141	1	104.238	40	46117.2	134	169	212	274	42	7.6	1	3	3	2	1	3	1	2
76422	113	14553	2	2013-2014	Male	69	4	1	3	25.8	1.694	74	63.132	1	107.216	55	34067.3	104	43	84	334	44	5.9	1	2	3	1	2	3	2	2
76437	112	19345.6	2	2013-2014	Male	64	2	1	1	27.7	1.747	84.4	67.1442	1	111.683	39	47960.7	114	239	198	379	47	5.9	1	2	2	1	2	2	2	2
76468	115	17858.7	2	2013-2014	Male	73	3	1	3	26	1.727	77.6	65.6156	1	105.727	51	35457.7	99	80	109	460	43	5.7	1	1	3	1	2	3	2	2
76527	106	95142.1	2	2013-2014	Male	68	3	3	3	22.6	1.812	74.3	72.2336	1	107.216	62	186950	92	62	125	638	44	5.3	1	2	3	1	1	2	2	1
76540	107	87231.1	1	2013-2014	Male	69	3	3	3	33.8	1.64	91	59.1712	1	111.683	53	171405	98	81	84	94.6	47	4.9	1	1	3	1	1	3	2	3
76548	114	9880.53	1	2013-2014	Male	62	4	2	2	33	1.704	95.9	63.8796	1	102.749	58	25020.5	167	71	75	175	41	6.5	1	2	2	2	2	3	3	3
76549	105	13267.9	2	2013-2014	Male	74	4	1	1	26.6	1.77	83.2	68.9238	1	96.793	29	31058.9	95	38	67	189	37	5.3	2	3	2	1	2	3	1	2
76550	106	13105.4	2	2013-2014	Male	70	2	1	2	25	1.712	73.4	64.4808	1	113.172	63	30537.8	110	54	178	1020	48	4.9	1	2	2	1	2	3	2	2
76669	118	7279.63	2	2013-2014	Male	63	1	1	2	22.8	1.728	68.1	65.6916	1	114.661	70	16124.6	128	74	122	540	49	5.6	3	1	3	2	2	3	2	1
76687	106	13167	2	2013-2014	Male	79	4	3	2	24	1.807	78.5	71.8355	1	107.216	46	33342.8	102	52	33	249	44	5.3	2	2	2	2	2	3	1	1
76753	105	18470.2	2	2013-2014	Male	61	3	2	2	21.7	1.742	65.8	66.7604	0.985614	97.6821	48	36293.2	106	42	59	862	38	4.9	1	3	3	1	2	3	1	1
76754	112	14696.8	1	2013-2014	Male	76	4	3	3	29	1.837	97.9	74.2405	1	108.705	42	44296.6	92	113	162	693.12	45	5.5	1	1	3	1	1	3	1	2
76818	110	37858.3	1	2013-2014	Male	80	3	3	2	24.7	1.729	73.9	65.7677	1	99.771	47	76649.6	101	73	79	258	39	6.5	1	2	3	2	2	3	2	1
76842	111	14525	2	2013-2014	Male	62	1	2	3	26	1.736	78.5	66.3013	1	105.727	71	33845.7	102	178	123	509	43	5.6	1	2	3	1	2	3	1	2
76872	109	82574.3	1	2013-2014	Male	66	3	1	2	30.9	1.676	86.7	61.7975	1	96.793	46	205300	218	197	168	365	37	12.4	1	2	3	2	1	3	2	3
76915	106	12375.6	2	2013-2014	Male	63	4	3	3	31.6	1.905	114.6	79.8386	1	96.793	40	28970.1	99	46	95	307	37	6	1	2	2	1	2	3	1	3
76977	116	12137.8	1	2013-2014	Male	69	4	2	2	19.3	1.656	52.8	60.3314	0.875166	103.499	51	36583.7	96	71	132	764.16	45	5.8	1	3	3	1	2	2	2	1
77046	113	106961	2	2013-2014	Male	62	3	2	2	27.8	1.798	89.9	71.1217	1	114.661	46	212366	112	122	120	515	49	5.6	1	2	2	1	2	3	2	2
77100	111	13038.7	1	2013-2014	Male	63	1	1	2	27.4	1.78	86.9	69.7048	1	101.26	38	28881	137	285	147	511.3	40	6.1	1	3	3	2	1	3	2	2
77105	110	17091.6	1	2013-2014	Male	76	3	3	1	28.8	1.692	82.5	62.983	1	105.727	53	33584.1	108	97	102	512	43	5.7	1	2	3	1	2	3	2	2
77111	112	16350.7	1	2013-2014	Male	61	3	2	1	49.4	1.729	147.8	65.7677	1	90.837	37	40652	229	267	45	194.87	33	8.8	1	1	3	2	2	3	1	3
77194	116	12137.8	1	2013-2014	Male	60	4	1	1	29.8	1.723	88.4	65.312	1	104.238	40	32901.7	104	86	173	529.5	42	5.4	3	1	1	1	1	3	2	2
77246	105	11115.7	1	2013-2014	Male	68	4	3	2	24.8	1.855	85.5	75.7026	1	107.216	55	33503.2	92	105	101	459	44	5.8	3	1	3	1	1	3	2	1
77257	108	8149.39	1	2013-2014	Male	61	2	2	2	30.6	1.688	87.3	62.6856	1	99.771	51	20203.6	102	55	90	582.89	39	6	1	2	1	1	1	3	1	3
77284	113	112506	1	2013-2014	Male	65	3	3	3	22.8	1.804	74.1	71.5972	1	105.727	44	0	134	105	178	416.49	43	6.1	1	2	3	2	1	2	2	1
77314	117	8697.39	2	2013-2014	Male	76	4	3	2	42	1.762	130.5	68.3022	1	99.771	64	0	96	32	90	206	39	4.6	1	1	3	1	2	3	1	3
77348	116	74482.8	2	2013-2014	Male	78	3	3	3	25.5	1.832	85.6	73.8369	1	102.749	48	147882	95	66	165	377	41	5.5	1	2	1	1	2	2	2	2
77376	109	13646.2	1	2013-2014	Male	60	1	1	2	26.1	1.76	80.7	68.1472	1	110.194	56	33960	98	96	74	516	46	5.4	1	2	2	2	1	1	1	2
77400	115	49243.2	2	2013-2014	Male	80	3	2	2	28.5	1.856	98.3	75.7842	1	99.771	32	96760.5	106	78	137	301	39	5.5	1	1	2	1	2	3	1	2
77423	118	10814.1	1	2013-2014	Male	74	3	1	1	27.7	1.699	80	63.5052	1	107.216	31	26911.9	160	208	52	119	44	6.7	1	2	2	2	1	2	2	2
77425	118	7852.5	2	2013-2014	Male	66	4	2	2	18.6	1.757	57.4	67.9151	0.845173	100.76	42	23667.7	94	35	112	650	44	5.3	2	3	3	1	1	2	2	1
77443	115	88685.8	1	2013-2014	Male	64	3	3	1	33.1	1.727	98.8	65.6156	1	101.26	47	220704	129	153	113	279.72	40	6.4	1	2	3	2	2	3	1	3
77489	105	73167.5	1	2013-2014	Male	74	3	1	3	30.5	1.789	97.7	70.4115	1	104.238	35	148279	136	192	97	291	42	6.5	1	2	1	2	2	2	2	3
77522	109	40149.6	2	2013-2014	Male	80	3	1	2	21.8	1.731	65.2	65.9199	0.989079	88.8926	56	79715.2	96	53	60	374	32	5	1	3	2	1	2	2	3	1
77529	112	9529.37	1	2013-2014	Male	65	4	3	3	36.5	1.786	116.3	70.1755	1	96.793	57	31070.2	149	43	69	207.06	37	7	1	1	3	2	2	3	1	3
77541	106	94827.8	2	2013-2014	Male	60	3	3	3	24.7	1.7966	79.7	71.011	1	102.749	82	188276	89	50	161	745	41	5.3	1	1	3	1	1	1	2	1
77548	109	131241	2	2013-2014	Male	69	3	3	2	27.9	1.809	91.2	71.9946	1	105.727	50	326608	128	136	81	471	43	8.4	1	2	3	2	2	2	2	2
77586	115	93122.3	1	2013-2014	Male	65	3	3	3	24	1.817	79.1	72.6328	1	102.749	35	182981	91	174	48	237.74	41	5.3	1	1	2	1	2	2	2	1
77644	107	109444	1	2013-2014	Male	60	3	3	3	29.9	1.817	98.8	72.6328	1	105.727	51	215052	98	61	114	409	43	5	1	2	3	1	1	3	1	2
77647	108	14806.6	1	2013-2014	Male	68	2	3	3	30.4	1.806	99.2	71.756	1	102.749	45	36847.7	155	85	115	604.82	41	6	1	1	3	2	2	1	2	3
77660	106	18747	1	2013-2014	Male	66	1	3	2	29.6	1.728	88.5	65.6916	1	105.727	47	43683.7	102	105	128	372	43	5.3	1	2	3	1	2	2	2	2
77663	111	25434.1	1	2013-2014	Male	61	5	1	2	28.5	1.577	71	54.7124	1	104.238	50	47982.6	109	113	152	683.69	42	6	1	2	2	1	2	3	2	2
77684	111	28405.5	2	2013-2014	Male	80	3	2	2	21.6	1.63	57.3	58.4518	0.980295	101.927	70	56397.7	114	65	61	827	41	4.9	2	1	3	1	2	2	2	1
77705	112	145201	2	2013-2014	Male	63	3	3	3	23.9	1.716	70.3	64.7824	1	101.26	68	285314	94	25	80	437	40	5.3	1	2	3	1	1	2	2	1
77722	113	22742.4	1	2013-2014	Male	80	3	2	2	29	1.684	82.2	62.3888	1	107.216	46	45153.9	126	187	89	224.15	44	6	1	2	2	2	2	3	2	2
77748	107	13008.6	2	2013-2014	Male	80	3	3	3	23.9	1.731	71.5	65.9199	1	105.727	35	25561.2	91	50	116	242	43	5.2	2	1	1	1	1	2	2	1
77760	105	19663.6	2	2013-2014	Male	63	3	3	1	34.4	1.777	108.5	69.47	1	107.216	36	39041.1	109	226	83	301	44	5.5	2	2	3	1	2	3	1	3
77789	106	15825.9	2	2013-2014	Male	75	3	3	2	29.2	1.76	90.5	68.1472	1	107.216	31	31421.5	113	99	72	275	44	6	1	2	3	1	2	3	2	2
77815	109	25013.5	2	2013-2014	Male	66	3	3	1	30.7	1.78	97.3	69.7048	1	104.238	37	62190	133	88	87	545	42	6.5	1	1	2	2	1	3	2	3
77822	109	16345.9	2	2013-2014	Male	77	3	1	1	37	1.751	113.3	67.452	1	99.771	38	40678.6	157	182	64	267	39	6.3	2	2	3	2	2	2	2	3
77847	116	12272.5	2	2013-2014	Male	61	4	2	1	43.3	1.732	129.8	65.9961	1	96.793	35	40014.2	142	126	110	342	37	7	1	3	3	2	2	3	2	3
77852	109	13334.3	1	2013-2014	Male	72	1	1	1	32	1.751	98.2	67.452	1	105.727	53	0	255	193	110	146	43	9.4	1	2	2	2	1	3	2	3
77888	114	18914.9	1	2013-2014	Male	75	5	3	2	20.8	1.619	54.6	57.6655	0.946839	112.444	67	34107.9	93	65	83	535	49	6	1	1	1	1	2	2	2	1
77938	108	17524.2	1	2013-2014	Male	72	5	3	2	35.7	1.762	110.7	68.3022	1	98.282	31	43569.6	147	92	73	206.79	38	6.4	1	1	3	2	2	2	2	3
77950	118	12589.6	2	2013-2014	Male	80	1	3	3	26.8	1.693	76.9	63.0575	1	108.705	65	31211.6	98	88	93	465	45	5.5	1	1	3	1	2	3	2	2
77983	112	17220.1	2	2013-2014	Male	65	4	3	1	25.1	1.832	84.2	73.8369	1	104.238	42	43606.5	289	87	124	218	42	12.5	3	1	3	2	2	3	2	2
77992	105	62197.6	2	2013-2014	Male	76	3	3	2	24.3	1.843	82.4	74.7263	1	96.793	44	0	95	76	121	284	37	5.6	1	2	3	1	1	3	2	1
77994	117	7990.33	1	2013-2014	Male	64	1	3	1	50.6	1.907	184	80.0063	1	98.282	50	19809.2	135	113	124	343	38	6.2	1	2	3	2	2	3	1	3
78028	118	7279.63	1	2013-2014	Male	64	1	3	3	26.8	1.688	76.3	62.6856	1	102.749	28	19551.9	130	118	82	353	41	7	3	3	3	2	2	2	1	2
78075	109	89622.7	1	2013-2014	Male	73	3	2	2	24.7	1.652	67.5	60.0403	1	111.683	48	176104	112	114	159	825	47	5.9	1	1	3	1	1	2	2	1
78099	104	11167.8	2	2013-2014	Male	72	3	2	1	32.5	1.689	92.8	62.7599	1	98.282	45	0	102	77	96	354	38	5.5	2	1	3	1	1	3	1	3
78127	108	21429.4	2	2013-2014	Male	67	5	2	3	24.9	1.673	69.6	61.5764	1	113.172	34	53278.9	146	93	64	331	48	7.7	1	2	3	2	2	3	2	1
78131	112	43645.9	2	2013-2014	Male	80	3	2	2	28.4	1.626	75	58.1653	1	104.238	39	89724.3	133	155	131	236	42	5.9	1	2	3	2	2	3	2	2
78138	109	113851	2	2013-2014	Male	66	3	3	3	25.3	1.834	85.1	73.9982	1	102.749	41	283063	141	128	127	250	41	6.8	1	1	3	2	1	2	2	2
78151	118	12391.7	1	2013-2014	Male	75	5	3	2	26.4	1.588	66.6	55.4784	1	107.216	60	22578.3	142	152	66	429	44	6.9	1	2	3	2	1	1	1	2
78174	118	6212.67	1	2013-2014	Male	67	1	1	2	27.1	1.664	75.1	60.9157	1	111.683	39	14476.6	120	185	136	598	47	5.3	2	1	3	1	2	3	2	2
78183	109	64390.1	1	2013-2014	Male	63	3	3	3	34.8	1.753	106.8	67.6062	1	104.238	61	153756	110	63	130	450.36	42	5.6	1	1	3	1	1	3	1	3
78216	117	24649.6	1	2013-2014	Male	62	3	3	1	22.3	1.808	73	71.915	1	98.282	57	0	132	121	107	516	38	6	2	2	3	2	2	2	1	1
78242	112	8711.03	1	2013-2014	Male	78	4	3	3	33	1.716	97.3	64.7824	1	99.771	50	22058.9	129	77	146	498.66	39	6.6	1	3	2	2	2	3	2	3
78304	112	16350.7	1	2013-2014	Male	60	3	2	1	22.4	1.642	60.5	59.3156	1	90.837	36	32463.6	87	46	55	194.79	33	4.9	2	2	3	1	2	3	1	1
78435	104	8877.2	1	2013-2014	Male	67	4	1	3	31.2	1.756	96.2	67.8378	1	101.26	65	20780.7	99	145	138	265.76	40	6	1	2	1	1	1	2	2	3
78445	109	128761	2	2013-2014	Male	63	3	3	3	25.6	1.759	79.3	68.0698	1	105.727	52	255649	105	101	142	694	43	5.5	1	2	2	1	2	3	1	2
78497	108	8069.1	1	2013-2014	Male	64	4	2	2	24	1.697	69.2	63.3558	1	101.26	55	20433.4	209	50	90	366.56	40	7.3	1	3	3	2	1	2	2	1
78627	109	113851	2	2013-2014	Male	69	3	2	3	32.4	1.768	101.3	68.7681	1	101.26	65	223712	99	56	76	588	40	5.6	1	1	1	1	1	3	1	3
78640	109	15685.1	2	2013-2014	Male	66	2	2	2	26.2	1.699	75.6	63.5052	1	107.216	90	38885.8	140	48	86	559	44	5.7	1	2	3	2	2	3	2	2
78661	114	10213.4	2	2013-2014	Male	64	4	3	1	21.4	1.602	54.8	56.4609	0.970583	103.011	33	0	159	85	169	579	42	6	1	3	2	2	1	3	2	1
78667	105	128214	1	2013-2014	Male	63	3	3	3	46.8	1.719	138.3	65.0091	1	101.26	40	254564	195	308	51	296	40	6.7	1	2	3	2	2	3	2	3
78700	108	12897.6	1	2013-2014	Male	80	3	3	2	22	1.635	58.9	58.8109	1	105.727	87	25607.6	101	55	76	75.08	43	5.7	1	2	3	1	1	1	2	1
78702	107	33377.1	2	2013-2014	Male	80	3	2	2	26.6	1.667	73.9	61.1356	1	107.216	36	65584.4	123	322	88	302.65	44	6	1	2	3	1	2	3	2	2
78748	115	55371.1	1	2013-2014	Male	77	3	2	2	27.2	1.677	76.5	61.8712	1	102.749	55	112107	120	86	134	474.2	41	6.4	1	2	2	1	2	2	2	2
78789	104	34542.8	1	2013-2014	Male	75	3	3	1	27.9	1.852	95.8	75.4579	1	102.749	34	69936.9	126	276	98	274.16	41	6.4	2	1	3	2	2	3	2	2
78820	110	60264.5	2	2013-2014	Male	76	3	3	3	29.3	1.691	83.7	62.9086	1	108.705	56	119652	96	85	133	503	45	5.3	1	2	3	1	1	2	2	2
78822	116	120407	2	2013-2014	Male	68	3	2	2	26.2	1.681	74	62.1667	1	99.771	92	239061	94	68	104	365	39	6.1	1	1	1	1	1	3	2	2
78899	106	27383.9	2	2013-2014	Male	80	3	3	2	24	1.793	77.1	70.7267	1	107.216	50	54369.3	147	106	148	634	44	6.3	2	1	3	2	2	3	2	1
78902	109	11523.9	1	2013-2014	Male	63	2	3	1	34.3	1.763	106.6	68.3797	1	87.859	36	30951.1	214	143	113	348	31	7.8	1	2	3	2	2	3	1	3
78918	106	8711.99	2	2013-2014	Male	67	5	2	3	25.7	1.705	74.7	63.9546	1	105.727	65	15623.4	92	61	111	485	43	5.5	1	1	3	1	1	3	1	2
78953	110	11025.1	1	2013-2014	Male	63	4	2	2	28.4	1.635	75.9	58.8109	1	105.727	45	25808.7	107	71	23	783	43	5.6	2	3	3	1	2	1	2	2
79016	107	28674.8	2	2013-2014	Male	80	3	3	3	27.9	1.701	80.8	63.6548	1	98.282	45	71360.5	79	54	104	507	38	7.3	1	2	2	2	1	3	1	2
79077	109	44229.4	2	2013-2014	Male	80	3	2	2	25.7	1.831	86.1	73.7563	1	108.705	56	87815.3	88	68	82	216	45	5.9	2	2	3	1	2	2	2	2
79106	108	15280.2	1	2013-2014	Male	78	4	2	1	26.1	1.664	72.3	60.9157	1	107.216	63	46055	105	108	108	469.69	44	6.2	1	1	3	1	2	3	2	2
79113	112	10749.8	1	2013-2014	Male	66	4	3	3	43.8	1.779	138.5	69.6265	1	108.705	59	25164.3	100	104	97	419.03	45	6.2	1	2	3	1	2	3	2	3
79184	106	14561.4	2	2013-2014	Male	80	3	3	1	32.5	1.816	107.3	72.5528	1	102.749	45	28612.5	109	40	110	512	41	5.6	2	1	2	1	2	2	2	3
79189	113	19354.9	1	2013-2014	Male	74	4	3	1	22.4	1.872	78.5	77.0964	1	98.282	54	45308	94	63	97	857.67	38	6	1	1	2	1	2	1	1	1
79201	113	12689.9	2	2013-2014	Male	75	3	1	1	27.5	1.703	79.7	63.8046	1	104.238	27	25195.2	126	167	101	434	42	5.6	1	2	3	2	2	2	1	2
79286	114	72962.7	2	2013-2014	Male	72	3	3	3	27.9	1.747	85.3	67.1442	1	105.727	78	144864	103	79	61	600	43	5.6	1	1	3	1	2	3	2	2
79322	113	27939.9	1	2013-2014	Male	70	3	3	1	28.9	1.621	76	57.8081	1	95.304	40	55473.4	83	86	44	305.28	36	6	2	2	2	1	2	3	2	2
79352	104	8251.29	1	2013-2014	Male	69	2	3	2	28	1.605	72	56.6726	1	110.194	43	18377.8	116	131	142	395.21	46	6	1	1	3	1	1	3	2	2
79371	110	10306.7	2	2013-2014	Male	63	5	1	2	27.8	1.755	85.7	67.7606	1	105.727	56	27938.2	94	79	130	548	43	5.2	1	2	2	1	2	3	1	2
79416	115	93122.3	1	2013-2014	Male	64	3	2	2	31.1	1.705	90.4	63.9546	1	105.727	49	184890	102	158	65	699.94	43	5.7	2	2	3	1	1	2	2	3
79417	105	19728.7	2	2013-2014	Male	80	3	3	3	25.3	1.794	81.3	70.8056	1	104.238	53	39170.4	109	66	71	478	42	5.9	2	1	1	1	2	2	2	2
79432	118	12759.8	1	2013-2014	Male	73	5	3	1	29.2	1.653	79.9	60.113	1	104.238	27	0	175	176	79	246	42	7.1	2	2	1	2	2	2	2	2
79437	116	10306.7	2	2013-2014	Male	60	4	3	1	51.8	1.691	148	62.9086	1	98.282	40	33604.6	72	45	103	153	38	8.1	2	1	3	2	2	3	2	3
79469	105	32142.7	2	2013-2014	Male	80	3	3	3	19.7	1.704	57.3	63.8796	0.897001	96.9649	84	63158.8	110	37	84	721	40	5.9	1	2	3	1	1	2	2	1
79521	115	82193.7	1	2013-2014	Male	60	3	3	3	25	1.678	70.4	61.945	1	105.727	46	163192	127	112	62	505.3	43	6.4	1	2	3	2	2	2	2	2
79525	118	15135.9	1	2013-2014	Male	64	5	3	1	24.8	1.678	69.7	61.945	1	108.705	42	37631.7	153	209	53	192	45	6.5	1	1	3	2	2	2	2	1
79586	116	10392.1	2	2013-2014	Male	65	4	2	2	24.8	1.706	72.3	64.0296	1	105.727	16	31322.3	104	365	14	741	43	5.9	1	3	3	1	2	3	1	1
79648	114	9323.82	2	2013-2014	Male	62	4	1	1	39.6	1.782	125.9	69.8615	1	102.749	37	21826.2	110	200	81	405	41	6.2	1	3	3	2	2	2	1	3
79812	113	28693.4	1	2013-2014	Male	65	3	1	1	39.4	1.693	112.9	63.0575	1	101.26	32	71339	104	135	89	266.26	40	8.9	1	1	3	2	2	3	2	3
79816	107	15687	1	2013-2014	Male	78	1	3	2	27.8	1.67	77.5	61.3558	1	105.727	48	38890.6	102	92	97	380	43	5.5	1	2	3	1	1	2	2	2
79825	112	10445	1	2013-2014	Male	70	4	3	3	31	1.792	99.6	70.6478	1	108.705	60	31481.6	108	118	111	335.64	45	4.7	2	2	3	1	2	2	1	3
79885	112	34620.9	2	2013-2014	Male	69	3	3	1	29.4	1.764	91.5	68.4573	1	107.216	79	82670.7	87	68	121	441	44	5.1	2	3	3	1	2	2	2	2
79913	114	73782.4	2	2013-2014	Male	63	3	3	2	23.6	1.748	72.1	67.2211	1	105.727	92	176184	100	41	102	612	43	5.7	3	2	3	1	1	3	2	1
79915	107	13646.2	1	2013-2014	Male	64	1	3	2	27	1.776	85.3	69.3919	1	107.216	46	36651.3	161	183	91	411	44	8.7	1	1	3	2	2	2	2	2
79954	113	35671.3	2	2013-2014	Male	80	3	1	3	29.3	1.684	83.2	62.3888	1	104.238	34	0	181	160	53	254	42	6.7	2	2	2	2	1	3	1	2
79979	106	12445.3	1	2013-2014	Male	80	1	1	2	26.3	1.594	66.7	55.8984	1	104.238	43	30971.6	202	248	137	484	42	10.2	2	1	2	2	2	3	2	2
80030	104	12509.6	2	2013-2014	Male	63	5	3	3	25.9	1.71	75.7	64.3302	1	101.26	47	22557.7	100	87	127	563	40	5.6	1	1	3	1	1	2	2	2
80044	113	68036.3	1	2013-2014	Male	77	3	1	3	30.8	1.784	98.1	70.0184	1	110.194	45	135083	94	85	80	384.11	46	5.6	1	2	2	1	2	3	2	3
80091	106	12542.2	1	2013-2014	Male	65	1	1	2	31	1.766	96.7	68.6126	1	114.661	48	31094	99	86	96	262	49	6	1	2	2	1	2	3	1	3
80105	114	13841.4	1	2013-2014	Male	62	4	3	2	27.1	1.914	99.1	80.5947	1	101.26	60	41718.6	102	78	153	503	40	5.8	1	1	3	1	1	2	1	2
80129	115	92142.3	2	2013-2014	Male	76	3	3	3	46.3	1.649	126	59.8224	1	99.771	39	182944	108	97	78	223.39	39	6.2	1	1	1	1	2	2	2	3
80136	118	9801.43	2	2013-2014	Male	65	1	2	1	29.4	1.671	82.2	61.4293	1	110.194	45	24391.9	145	132	108	532	46	7.2	1	2	3	2	2	3	2	2
80148	118	13264	1	2013-2014	Male	80	1	1	1	41.5	1.726	123.6	65.5397	1	93.815	47	30907.5	147	79	117	185	35	7.4	1	1	1	2	1	3	1	3
80175	105	12840.4	2	2013-2014	Male	64	4	2	2	47.6	1.647	129.1	59.6774	1	101.26	37	30058.2	107	46	98	444	40	6.1	1	1	2	1	2	2	1	3
80185	106	20758.1	1	2013-2014	Male	61	1	1	1	25.6	1.808	83.8	71.915	1	110.194	37	48369.9	121	329	115	421	46	5.6	1	1	2	1	2	3	2	2
80250	112	81699.5	2	2013-2014	Male	72	3	3	2	33.1	1.772	103.8	69.0796	1	107.216	48	165412	110	86	67	444	44	5.7	1	1	3	1	2	2	2	3
80321	114	10628.2	2	2013-2014	Male	72	4	2	1	28.7	1.666	79.7	61.0622	1	92.326	25	32033.9	129	68	80	862	34	6.5	2	2	2	2	2	2	2	2
80340	106	17682	1	2013-2014	Male	61	4	3	3	28.3	1.854	97.4	75.621	1	104.238	45	53294.3	89	108	82	322	42	5.6	1	2	3	1	1	1	2	2
80379	116	123166	2	2013-2014	Male	67	3	1	2	26.7	1.768	83.4	68.7681	1	105.727	80	244540	104	93	134	758	43	6	2	2	3	1	1	3	2	2
80389	114	14502.9	1	2013-2014	Male	80	3	2	1	31.5	1.726	93.9	65.5397	1	105.727	46	28497.5	100	194	91	527	43	5.7	1	2	1	1	1	2	2	3
80402	114	119082	2	2013-2014	Male	66	3	3	2	35.7	1.838	120.6	74.3214	1	114.661	62	233991	116	144	104	285	49	5.4	2	2	3	1	2	3	2	3
80537	114	8100.56	1	2013-2014	Male	65	4	1	2	26.2	1.696	75.3	63.2812	1	102.749	40	0	92	77	103	756	41	4.5	1	3	3	1	1	3	2	2
80593	118	13556.8	1	2013-2014	Male	63	5	3	2	22.5	1.694	64.5	63.132	1	105.727	64	24701.1	96	63	147	511	43	5.4	1	2	3	1	1	1	2	1
80641	106	44780.5	1	2013-2014	Male	80	3	1	2	25.5	1.683	72.1	62.3148	1	105.727	78	87991.5	109	113	84	436	43	5.1	2	2	2	1	2	2	1	2
80699	110	11297	2	2013-2014	Male	73	4	3	3	27.4	1.769	85.8	68.8459	1	101.26	54	26445.3	88	51	57	627	40	5.4	1	2	2	1	2	1	2	2
80717	115	29415.7	1	2013-2014	Male	80	3	3	2	27	1.73	80.8	65.8438	1	101.26	68	58403.5	109	63	73	225.37	40	5.4	2	1	3	1	2	2	2	2
80743	112	19831.4	2	2013-2014	Male	70	3	3	2	23.9	1.663	66.1	60.8425	1	107.216	105	39374.2	99	95	172	262	44	5.4	1	2	2	1	1	3	2	1
80800	104	9371.82	1	2013-2014	Male	71	4	3	3	23.8	1.856	81.9	75.7842	1	110.194	55	21938.5	101	89	100	482.56	46	6	1	2	3	1	2	2	1	1
80858	105	116604	1	2013-2014	Male	65	3	3	3	22.7	1.822	75.4	73.033	1	105.727	62	231512	85	120	149	717	43	5.1	1	2	3	1	1	2	2	1
80934	118	8225.85	2	2013-2014	Male	65	2	1	1	28.1	1.683	79.7	62.3148	1	105.727	35	18895.7	112	68	81	220	43	5.4	1	1	2	1	2	3	2	2
80960	116	14790.1	1	2013-2014	Male	71	3	1	1	33.2	1.659	91.4	60.5502	1	104.238	43	29944.7	124	146	89	261.55	42	6.8	1	2	1	2	2	3	2	3
81032	105	13351	2	2013-2014	Male	71	4	2	1	22.2	1.783	70.6	69.94	1	104.238	64	36190.4	102	110	163	395	42	6.1	3	2	3	1	2	3	1	1
81037	104	9975.51	1	2013-2014	Male	60	4	3	3	26.7	1.729	79.7	65.7677	1	102.749	52	30066.5	118	80	145	466.84	41	6.4	1	1	3	1	2	3	1	2
81115	117	11912.7	1	2013-2014	Male	60	2	3	3	27.5	1.948	104.5	83.4835	1	105.727	49	29533.3	107	101	76	299	43	5.4	1	2	3	1	1	3	2	2
81175	105	14705.5	2	2013-2014	Male	80	4	3	3	27.3	1.718	80.5	64.9335	1	105.727	52	0	160	150	85	402	43	5.5	1	1	3	2	2	1	1	2
81353	105	78448	1	2013-2014	Male	76	3	3	3	29	1.685	82.2	62.4629	1	107.216	22	195041	148	181	50	108	44	6.9	1	1	3	2	1	1	1	2
81377	105	45042.7	1	2013-2014	Male	80	3	3	3	26.3	1.684	74.5	62.3888	1	108.705	47	89430.1	105	84	143	425	45	5.7	1	1	3	1	2	3	2	2
81382	118	12925.7	1	2013-2014	Male	71	1	3	3	29.4	1.828	98.4	73.5148	1	98.282	63	32044.8	103	91	98	321	38	5.5	1	2	3	1	2	3	1	2
81385	105	122806	1	2013-2014	Male	69	3	3	3	33.7	1.683	95.5	62.3148	1	108.705	44	248638	112	176	97	308	45	6	1	2	3	1	2	3	2	3
81391	116	12037.7	2	2013-2014	Male	64	4	1	1	22.3	1.764	69.5	68.4573	1	102.749	71	0	123	78	128	561	41	6.1	2	3	3	1	2	3	2	1
81430	109	129191	2	2013-2014	Male	62	3	3	3	34.7	1.802	112.6	71.4385	1	104.238	40	308493	98	255	187	303	42	5.3	1	2	3	1	2	3	2	3
81452	106	87898.1	2	2013-2014	Male	60	3	3	3	27.1	1.694	77.9	63.132	1	104.238	67	174518	113	125	119	437	42	5.5	3	1	3	1	1	1	2	2
81486	105	60504.3	2	2013-2014	Male	74	3	3	3	27.7	1.702	80.2	63.7297	1	105.727	51	120128	100	50	98	490	43	5.2	1	2	3	1	2	2	2	2
81524	104	10528.9	2	2013-2014	Male	73	2	1	2	24.4	1.634	65.2	58.739	1	96.793	35	26202.3	71	134	68	374	37	8	1	2	2	2	2	2	2	1
81578	113	111621	2	2013-2014	Male	60	3	3	3	31.7	1.67	88.5	61.3558	1	107.216	49	221618	130	67	119	267	44	5.8	1	2	3	2	2	2	2	3
81594	115	14193.8	1	2013-2014	Male	60	5	3	2	27	1.603	69.5	56.5314	1	101.26	37	26777.3	102	168	106	357.35	40	5.6	1	1	3	1	1	3	2	2
81601	112	17374.4	2	2013-2014	Male	65	4	3	1	24.2	1.729	72.3	65.7677	1	104.238	66	52367.1	106	86	174	702	42	5.9	2	2	3	1	2	3	2	1
81636	104	48904.3	2	2013-2014	Male	79	3	3	3	24.8	1.72	73.3	65.0848	1	102.749	69	97097.1	97	124	94	509	41	5.4	1	1	3	1	2	2	2	1
81709	110	32044.7	2	2013-2014	Male	80	3	3	2	26.9	1.774	84.8	69.2357	1	107.216	41	63623.2	85	63	70	528	44	5.3	2	2	3	1	2	2	2	2
81815	118	13274.9	1	2013-2014	Male	75	2	1	1	25.9	1.733	77.7	66.0724	1	108.705	38	30932.8	106	141	125	427	45	6.2	1	1	1	1	1	3	2	2
81820	114	10104.4	2	2013-2014	Male	65	4	2	2	22.7	1.675	63.6	61.7238	1	101.26	62	30455	95	41	67	446	40	5.1	1	3	3	1	2	2	2	1
81824	115	70497	1	2013-2014	Male	78	3	2	2	25.3	1.726	75.3	65.5397	1	105.727	65	138523	100	67	90	549.84	43	6	1	2	3	1	1	3	2	2
81833	104	58116.4	1	2013-2014	Male	72	3	3	3	24.5	1.857	84.6	75.8659	1	105.727	46	114196	90	70	134	461.27	43	5.3	1	2	3	1	2	1	2	1
81887	110	15087.5	2	2013-2014	Male	80	3	1	1	27.3	1.642	73.7	59.3156	1	99.771	40	0	124	146	86	294	39	6.5	2	2	2	2	1	2	2	2
81997	116	11591.4	1	2013-2014	Male	80	3	3	1	30.2	1.704	87.7	63.8796	1	102.749	58	22776.5	98	111	86	469.55	41	5.4	1	2	2	1	2	2	2	3
82019	108	10162.7	2	2013-2014	Male	62	4	1	3	27.7	1.666	77	61.0622	1	102.749	78	33135.2	155	64	116	493	41	7	1	1	2	2	2	3	2	2
82026	112	10546.3	1	2013-2014	Male	68	4	2	2	41	1.779	129.7	69.6265	1	98.282	54	34385.8	221	95	59	228	38	8.3	1	2	2	2	1	3	1	3
82047	114	18992.3	1	2013-2014	Male	64	3	2	1	24.7	1.737	74.4	66.3777	1	105.727	61	37318.9	91	167	114	520	43	5.3	2	2	3	1	1	3	1	1
82056	108	9082.4	1	2013-2014	Male	76	2	3	2	34.4	1.648	93.3	59.7499	1	98.282	49	0	167	147	86	535.32	38	6.4	1	1	2	2	2	3	2	3
82138	112	11014.3	1	2013-2014	Male	61	4	2	3	23.3	1.758	72	67.9924	1	102.749	47	25783.4	115	173	132	319.4	41	6	1	2	2	1	2	3	2	1
82158	109	129140	2	2013-2014	Male	61	3	3	3	25	1.896	89.7	79.086	1	108.705	45	253754	100	101	205	580	45	5.4	1	1	3	1	1	3	2	2
82171	114	18992.3	1	2013-2014	Male	64	3	2	1	23.9	1.667	66.4	61.1356	1	107.216	40	37318.9	98	97	136	450	44	5.8	1	2	3	1	2	3	1	1
82184	109	16566.7	2	2013-2014	Male	72	3	2	1	27.5	1.726	81.9	65.5397	1	104.238	30	32892.3	97	255	65	487	42	6.3	2	3	2	1	2	2	2	2
82254	116	73171.7	1	2013-2014	Male	77	3	3	2	27.5	1.758	85.1	67.9924	1	107.216	31	145279	88	113	53	431.91	44	5.3	1	2	3	1	1	3	2	2
82295	109	40149.6	2	2013-2014	Male	80	3	2	2	24.1	1.664	66.8	60.9157	1	105.727	54	78892.1	94	125	102	412	43	5.4	1	2	2	1	1	3	2	1
82351	110	7822.35	2	2013-2014	Male	65	4	1	1	24.9	1.628	66	58.3084	1	108.705	93	23576.8	89	122	93	803	45	5.2	2	3	3	1	2	2	2	1
82446	109	31873.3	2	2013-2014	Male	66	3	2	2	32.7	1.709	95.5	64.255	1	104.238	36	93462.4	127	82	80	333	42	6.7	1	2	2	2	2	3	1	3
82464	109	84725.9	2	2013-2014	Male	62	3	2	3	22.8	1.703	66.2	63.8046	1	108.705	92	166482	103	31	125	758	45	6	2	2	3	1	1	2	2	1
82488	110	101430	2	2013-2014	Male	63	3	3	3	25.5	1.727	76.2	65.6156	1	107.216	70	201385	107	82	107	536	44	5.4	1	2	3	1	1	3	2	2
82504	111	10747.2	2	2013-2014	Male	73	2	2	1	25.9	1.638	69.6	59.027	1	92.326	43	25042.7	102	86	173	1140	34	6.6	2	3	3	2	2	3	1	2
82542	111	13236	1	2013-2014	Male	66	1	1	1	27.6	1.697	79.5	63.3558	1	107.216	51	32814.1	125	108	93	587.46	44	5.7	1	2	2	1	1	3	2	2
82566	113	82550	2	2013-2014	Male	70	3	3	3	27.7	1.84	93.8	74.4832	1	105.727	36	163899	115	115	115	520	43	6.1	1	2	2	1	2	3	2	2
82570	107	9534.53	1	2013-2014	Male	80	4	1	1	24.3	1.641	65.4	59.2434	1	104.238	45	22319.4	80	109	82	533	42	5.3	2	2	1	1	2	2	2	1
82572	105	12023.3	1	2013-2014	Male	80	3	1	1	33.7	1.643	90.9	59.3879	1	107.216	46	23871.6	110	293	70	291	44	6.1	2	2	2	1	2	3	3	3
82582	112	14632.5	1	2013-2014	Male	71	4	1	1	31.9	1.699	92.1	63.5052	1	105.727	44	34253.4	120	126	167	440.87	43	5.5	1	2	2	1	1	3	1	3
82608	109	11523.9	1	2013-2014	Male	78	1	1	1	26.2	1.629	69.4	58.3801	1	105.727	46	28569.4	97	126	113	481	43	5.5	1	3	3	1	1	2	1	2
82637	106	34636.2	2	2013-2014	Male	80	3	2	2	37.3	1.724	110.9	65.3879	1	113.172	56	68058.5	114	69	75	156	48	6	1	2	3	1	1	3	2	3
82651	114	11075.3	2	2013-2014	Male	78	4	1	1	39.4	1.657	108.1	60.4043	1	99.771	49	28045.9	131	55	80	236	39	6.3	1	2	3	2	2	3	1	3
82675	109	57086.5	1	2013-2014	Male	71	3	3	2	23.2	1.765	72.2	68.535	1	110.194	45	113342	102	91	59	675	46	5	1	2	3	1	1	3	1	1
82698	114	10795.4	1	2013-2014	Male	74	4	2	3	32.1	1.743	97.4	66.8371	1	102.749	37	35198	121	57	64	325	41	6.1	1	2	2	2	2	2	2	3
82741	112	19926.4	2	2013-2014	Male	70	3	2	1	41.6	1.899	149.9	79.3364	1	110.194	31	0	115	320	86	196	46	6.2	3	1	3	2	2	3	2	3
82790	115	70117.2	1	2013-2014	Male	72	3	2	2	29.2	1.768	91.2	68.7681	1	105.727	44	139214	123	146	120	432.96	43	5.9	1	1	3	1	1	2	2	2
82849	108	23978.2	1	2013-2014	Male	80	3	2	3	25.8	1.8	83.6	71.28	1	89.348	27	47607.6	105	148	61	291.78	32	6	3	2	3	1	2	3	2	2
82854	109	11180	1	2013-2014	Male	68	1	1	1	31.9	1.581	79.7	54.9903	1	104.238	56	27716.9	121	116	91	257	42	5.9	2	2	3	1	2	3	2	3
82876	118	8500.59	2	2013-2014	Male	80	5	2	1	28.6	1.54	67.9	52.1752	1	105.727	46	15488.5	127	149	123	330	43	6.7	1	2	3	2	2	3	3	2
82881	104	57715.2	1	2013-2014	Male	70	3	3	3	26.1	1.782	82.9	69.8615	1	108.705	37	114591	92	84	99	298	45	5.2	1	1	3	1	1	1	1	2
82889	115	35501.6	2	2013-2014	Male	66	3	3	1	31.7	1.766	98.9	68.6126	1	111.683	50	88266	145	178	70	115.34	47	6.8	1	2	2	2	2	3	1	3
82906	113	68036.3	1	2013-2014	Male	72	3	1	2	19.8	1.692	56.6	62.983	0.898655	107.457	74	135083	83	52	91	712.38	47	5.2	1	3	3	1	1	3	2	1
82953	113	135704	2	2013-2014	Male	68	3	3	3	17.7	1.622	46.5	57.8794	0.803394	103.485	76	266652	89	63	153	381	47	5.2	1	1	3	1	1	1	2	1
82970	106	12965.9	1	2013-2014	Male	60	1	2	1	32	1.597	81.6	56.109	1	101.26	37	29723.3	104	215	91	614	40	5.3	1	1	3	1	1	3	3	3
82990	109	17409.5	1	2013-2014	Male	66	1	1	1	26.6	1.754	81.8	67.6834	1	107.216	38	46758.9	104	157	107	525	44	6.2	1	2	2	2	1	2	2	2
82995	115	54552.7	1	2013-2014	Male	72	3	2	2	23.9	1.774	75.1	69.2357	1	110.194	45	107193	114	110	53	535.78	46	6.1	1	3	2	1	1	3	2	1
82998	114	9462.61	2	2013-2014	Male	61	4	1	2	30.7	1.706	89.4	64.0296	1	110.194	43	28520.7	117	47	79	273	46	6.1	1	2	3	1	2	3	1	3
83005	104	44269.2	2	2013-2014	Male	72	3	3	3	31.3	1.775	98.6	69.3138	1	105.727	38	87894.3	109	91	77	483	43	5.6	2	2	3	1	2	2	2	3
83052	105	13351	2	2013-2014	Male	76	4	3	3	28.1	1.753	86.2	67.6062	1	107.216	124	40240.4	100	38	67	431	44	4.7	2	2	3	1	2	3	2	2
83114	104	70236.1	2	2013-2014	Male	69	3	1	2	28.8	1.789	92.3	70.4115	1	99.771	74	138011	111	72	96	426	39	5.8	3	2	3	1	1	2	2	2
83124	107	77746.9	2	2013-2014	Male	64	3	3	1	36.4	1.767	113.8	68.6904	1	101.26	51	0	102	64	98	410	40	5.1	1	2	1	1	1	2	2	3
83146	108	17523.5	2	2013-2014	Male	67	2	1	2	28.8	1.682	81.4	62.2407	1	102.749	40	43443.4	99	125	138	579	41	5.5	1	2	3	1	2	2	2	2
83147	112	12703.9	1	2013-2014	Male	73	3	1	1	39.4	1.712	115.6	64.4808	1	101.26	46	30335.4	127	124	137	262.57	40	6.3	1	1	3	2	1	3	2	3
83179	112	13174.5	1	2013-2014	Male	64	4	3	3	32.3	1.848	110.2	75.1323	1	92.326	43	0	235	228	74	106.22	34	8.9	1	2	3	2	2	3	2	3
83244	112	43474	2	2013-2014	Male	80	3	3	2	20.9	1.71	61.1	64.3302	0.949787	100.655	50	108190	136	51	78	323	41	7.1	2	2	1	2	1	3	2	1
83436	114	9073.79	1	2013-2014	Male	76	1	1	2	24.1	1.591	61	55.6882	1	92.326	56	24370.7	100	100	103	614	34	5.9	1	1	2	2	2	3	3	1
83450	118	7584.11	1	2013-2014	Male	68	2	1	1	29.4	1.646	79.7	59.605	1	105.727	70	17672.2	118	94	100	339	43	5.3	1	1	1	1	1	2	1	2
83533	116	10336.2	2	2013-2014	Male	63	4	2	3	28.4	1.77	89.1	68.9238	1	107.216	69	26174.3	191	121	125	216	44	8.7	1	2	3	2	2	3	2	2
83543	114	12686.6	1	2013-2014	Male	71	4	2	1	22.7	1.752	69.8	67.5291	1	101.26	44	29698.1	105	151	85	335	40	6.2	2	2	3	1	2	3	2	1
83544	118	6107.17	2	2013-2014	Male	68	1	2	1	29.6	1.7	85.5	63.58	1	110.194	35	15198.4	125	123	77	201	46	5.7	2	2	3	2	2	2	1	2
83553	116	46190.1	1	2013-2014	Male	71	5	3	3	36.1	1.726	107.6	65.5397	1	105.727	53	91708.3	114	142	67	168.25	43	5.7	1	2	3	1	2	3	2	3
83557	114	15106.1	2	2013-2014	Male	61	4	3	3	26.5	1.856	91.2	75.7842	1	96.793	56	38253.3	128	51	71	313	37	6.2	1	2	3	2	2	2	1	2
83604	104	6858.05	2	2013-2014	Male	60	5	1	3	24.5	1.673	68.5	61.5764	1	108.705	45	12938	101	109	116	369	45	5	1	2	3	1	1	3	2	1
83612	105	59490.8	2	2013-2014	Male	72	3	3	3	30.5	1.79	97.7	70.4902	1	101.26	42	116897	114	125	52	443	40	5.3	1	2	3	1	2	3	1	3
83638	105	24769.5	2	2013-2014	Male	80	3	3	3	24.2	1.729	72.3	65.7677	1	104.238	88	49178.6	116	111	131	73.3	42	6.1	1	2	3	1	2	3	2	1
83692	114	9696.54	2	2013-2014	Male	68	4	2	1	19.1	1.824	63.6	73.1935	0.86893	101.75	64	29225.7	89	40	57	763	44	5.8	3	3	3	1	1	3	1	1
83712	115	38231.5	2	2013-2014	Male	61	3	1	2	30	1.741	90.8	66.6838	1	105.727	32	75906.7	93	193	94	357	43	6.3	1	1	3	1	2	3	2	3
83723	109	11180	1	2013-2014	Male	61	1	1	3	33.1	1.735	99.5	66.225	1	102.749	49	27822.6	159	103	116	307	41	7.4	1	1	3	2	1	2	1	3
83734	131	12575.8	1	2015-2016	Male	78	3	2	2	28.8	1.701	83.4	63.6548	1	108.705	30	25471.1	84	269	145	104	45	5.8	1	2	2	2	2	3	2	2
83755	126	13991.6	1	2015-2016	Male	67	4	3	2	28.8	1.838	97.4	74.3214	1	108.705	57	30433.2	284	96	113	704	45	8.6	2	1	3	2	2	2	2	2
83789	132	181461	1	2015-2016	Male	66	3	3	3	34	1.739	102.9	66.5307	1	104.238	33	331748	113	155	79	301	42	6.1	1	1	3	1	2	2	2	3
83820	132	57057.1	2	2015-2016	Male	70	3	3	3	27	1.738	81.7	66.4542	1	110.194	47	104312	94	57	134	517	46	4.8	1	2	3	1	1	2	1	2
83834	131	12267.5	2	2015-2016	Male	69	4	2	1	28.2	1.764	87.7	68.4573	1	108.705	55	29599.4	105	76	117	475	45	5.7	3	2	3	1	1	2	1	2
83849	127	11258.8	1	2015-2016	Male	71	2	3	2	27.6	1.706	80.3	64.0296	1	83.392	35	26024	76	40	46	112	28	6.4	1	3	2	2	2	2	1	2
83886	123	18906.1	2	2015-2016	Male	74	3	3	2	27.2	1.759	84.1	68.0698	1	107.216	79	41122.7	123	90	79	343	44	5.7	1	2	3	2	2	1	2	2
83894	133	14849.6	2	2015-2016	Male	60	4	2	1	19.7	1.731	58.9	65.9199	0.893508	110.22	129	42005.3	99	46	95	266	49	5.3	1	3	3	1	1	3	2	1
83987	121	9350.34	1	2015-2016	Male	68	1	1	1	30.5	1.784	97.1	70.0184	1	95.304	38	21612.7	139	173	78	411	36	6.8	1	3	3	2	2	3	3	3
84042	131	12320.3	1	2015-2016	Male	75	3	1	2	19.3	1.818	63.9	72.7127	0.878801	97.695	68	23894.9	101	96	106	525	41	5.4	1	2	3	1	1	3	2	1
84101	127	45839.2	2	2015-2016	Male	80	3	3	3	34.6	1.768	108.3	68.7681	1	98.282	41	89056.3	106	97	72	153	38	5.9	1	2	3	1	2	1	2	3
84109	130	130247	1	2015-2016	Male	66	3	3	3	27.3	1.791	87.5	70.569	1	110.194	42	238119	105	186	82	489	46	5.6	1	2	3	1	2	2	1	2
84129	132	20556.7	2	2015-2016	Male	80	5	1	1	20.3	1.54	48.2	52.1752	0.923811	93.6159	99	52231.8	103	64	128	857	37	6.2	1	3	3	2	2	3	1	1
84178	132	29156.9	2	2015-2016	Male	80	3	1	2	29.4	1.752	90.2	67.5291	1	105.727	35	62132.8	125	100	57	435	43	7.3	1	2	3	2	2	3	3	2
84201	130	15916.9	1	2015-2016	Male	78	3	1	1	23.7	1.62	62.2	57.7368	1	104.238	59	27384.4	111	68	74	245	42	5.4	2	3	3	1	1	3	3	1
84226	130	15166.2	2	2015-2016	Male	64	4	2	1	25	1.884	88.6	78.088	1	104.238	38	30983.2	114	99	67	761	42	6.8	1	3	3	2	2	2	2	2
84239	126	95771.5	1	2015-2016	Male	74	3	3	3	26.9	1.851	92.2	75.3764	1	104.238	73	208312	134	31	60	253	42	6.2	1	1	3	2	1	2	2	2
84256	126	28074.3	2	2015-2016	Male	63	3	1	2	19.9	1.754	61.1	67.6834	0.902733	92.737	82	54542.8	82	51	49	525	37	5	1	2	3	1	2	3	1	1
84265	129	7898.14	2	2015-2016	Male	76	1	1	1	27.7	1.685	78.6	62.4629	1	104.238	61	20049.2	102	101	101	210	42	5.8	1	3	2	1	2	2	2	2
84315	127	11217.1	2	2015-2016	Male	60	2	3	3	33.4	1.713	98	64.5561	1	107.216	39	26556.3	111	136	120	652	44	5.2	1	2	3	1	1	2	2	3
84375	122	9810.09	1	2015-2016	Male	60	1	1	1	26.7	1.686	75.9	62.5371	1	110.194	51	20905.2	140	52	74	778	46	7.4	1	1	3	2	2	2	2	2
84424	125	35122.4	1	2015-2016	Male	69	3	3	2	33.5	1.827	111.7	73.4344	1	104.238	41	83804.3	429	168	104	278	42	11.2	2	1	3	2	2	3	1	3
84481	128	12178.9	1	2015-2016	Male	72	1	1	1	29.6	1.693	84.8	63.0575	1	111.683	36	28833.3	105	83	118	427	47	5.7	1	2	3	1	1	3	2	2
84551	127	9033.44	1	2015-2016	Male	73	1	1	1	26.3	1.599	67.2	56.2496	1	101.26	37	21386.6	114	80	78	353	40	5.6	1	2	1	1	1	2	2	2
84608	127	14028.7	2	2015-2016	Male	70	2	3	3	44.4	1.812	145.7	72.2336	1	102.749	44	33212.8	110	164	90	285	41	6	2	2	3	1	1	2	2	3
84622	131	12734.2	2	2015-2016	Male	80	4	1	2	29.9	1.76	92.5	68.1472	1	104.238	79	29383.9	153	38	69	591	42	6.6	1	2	1	2	1	3	1	2
84804	126	11383.1	2	2015-2016	Male	71	4	2	3	23.2	1.647	62.8	59.6774	1	108.705	69	33982.7	126	61	115	687	45	5.7	1	1	2	2	1	3	1	1
84817	127	11258.8	1	2015-2016	Male	75	1	3	3	26.5	1.708	77.2	64.1798	1	101.26	56	26655.1	98	82	98	248	40	5.4	2	3	3	1	1	1	2	2
84967	125	67096	1	2015-2016	Male	76	3	3	2	33.3	1.781	105.5	69.7831	1	110.194	49	122665	112	94	150	411	46	5.5	1	2	3	1	2	3	2	3
85057	122	160571	1	2015-2016	Male	67	3	3	3	27	1.753	83.1	67.6062	1	108.705	54	293556	103	98	182	448	45	5.2	1	1	2	1	1	2	2	2
85064	130	15916.9	1	2015-2016	Male	70	3	2	1	35.1	1.725	104.3	65.4638	1	101.26	53	30923.4	99	96	109	164	40	5.5	1	2	2	1	2	3	1	3
85067	126	46937.6	1	2015-2016	Male	80	3	3	3	29.8	1.702	86.4	63.7297	1	101.26	51	85811.6	106	74	83	393	40	5.7	1	2	3	1	1	2	2	2
85106	128	10240	1	2015-2016	Male	64	1	1	2	26.5	1.708	77.3	64.1798	1	110.194	47	24429.8	109	127	171	685	46	5.6	1	2	3	1	1	3	2	2
85128	124	142474	2	2015-2016	Male	65	3	3	3	22.2	1.775	70	69.3138	1	108.705	67	260471	88	56	69	412	45	5.3	1	1	3	1	1	1	2	1
85215	132	16724.6	1	2015-2016	Male	65	4	2	1	21.9	1.699	63.2	63.5052	0.995194	102.549	61	35639.8	78	38	100	448	41	4.9	2	2	3	2	2	1	3	1
85304	130	16665	2	2015-2016	Male	68	4	2	2	27	1.848	92.3	75.1323	1	108.705	49	41796.8	91	55	90	689	45	5.9	1	2	2	1	2	3	2	2
85332	124	8253.28	1	2015-2016	Male	62	2	3	2	24.6	1.646	66.7	59.605	1	101.26	53	18295.8	104	32	157	407	40	5.5	1	2	3	1	2	3	2	1
85335	131	12334	1	2015-2016	Male	79	3	1	2	29.4	1.655	80.6	60.2586	1	104.238	41	31468.3	125	119	96	256	42	7.4	1	3	2	2	1	3	2	2
85406	124	9409.84	1	2015-2016	Male	71	1	2	2	27.2	1.724	80.7	65.3879	1	105.727	53	21750.2	105	112	64	459	43	5.9	1	3	3	2	1	2	2	2
85442	128	20836.7	2	2015-2016	Male	64	5	3	3	24	1.618	62.8	57.5943	1	98.282	45	52943	109	100	80	293	38	6.4	1	2	3	2	2	2	2	1
85450	120	19278.7	2	2015-2016	Male	74	3	3	2	22.6	1.792	72.5	70.6478	1	105.727	78	35245.5	101	95	113	516	43	5.5	2	2	3	1	1	1	2	1
85456	125	33600.5	1	2015-2016	Male	68	3	2	2	25.5	1.834	85.8	73.9982	1	110.194	74	57200.8	107	49	115	530	46	5.4	2	3	3	1	2	3	3	2
85471	120	24931.4	2	2015-2016	Male	63	5	1	1	21.7	1.626	57.4	58.1653	0.986843	88.7994	77	50278.4	156	90	79	399	32	8.2	1	3	3	2	2	3	2	1
85491	125	40195.7	2	2015-2016	Male	62	3	1	2	35.9	1.794	115.5	70.8056	1	111.683	44	92750.9	202	262	174	269	47	6.6	1	2	3	2	2	3	2	3
85536	128	11400.7	1	2015-2016	Male	70	1	1	1	30.5	1.669	84.9	61.2823	1	107.216	36	28238.3	184	151	72	195	44	7.9	1	2	2	2	2	3	2	3
85545	121	87241.6	1	2015-2016	Male	74	5	3	3	24.1	1.742	73.1	66.7604	1	108.705	52	159495	104	103	130	516	45	5.5	2	3	3	1	1	3	2	1
85562	125	8660.69	1	2015-2016	Male	73	2	3	3	29.7	1.69	84.8	62.8342	1	108.705	47	20504.1	132	196	150	290	45	6	2	2	3	2	1	2	2	2
85571	125	9112.31	2	2015-2016	Male	61	2	2	2	37.6	1.638	101	59.027	1	102.749	30	18376.5	310	90	123	151	41	10.1	1	2	3	2	2	3	2	3
85597	127	11258.8	1	2015-2016	Male	71	1	1	1	24.9	1.723	74	65.312	1	107.216	88	24958.5	115	76	129	739	44	5.4	2	2	3	1	2	2	2	1
85598	127	16170.4	2	2015-2016	Male	63	4	1	2	23.5	1.813	77.2	72.3133	1	99.771	50	34459	158	40	95	438	39	7.7	3	3	3	2	2	3	2	1
85648	132	14532.4	1	2015-2016	Male	67	4	3	1	29	1.719	85.8	65.0091	1	107.216	80	38806.4	102	54	56	772	44	5.7	2	1	3	1	2	2	1	2
85669	128	72039.9	1	2015-2016	Male	78	3	2	2	36.9	1.779	116.7	69.6265	1	104.238	51	123700	121	108	162	215	42	6.3	1	2	3	1	2	3	2	3
85681	128	9115.82	1	2015-2016	Male	65	2	3	1	29.1	1.645	78.7	59.5325	1	107.216	51	20207.9	90	90	128	530	44	5.7	1	1	2	1	2	3	3	2
85685	133	10573.1	1	2015-2016	Male	67	1	3	3	24.6	1.71	71.9	64.3302	1	104.238	53	21322.5	110	69	134	321	42	5.4	1	2	3	2	1	3	2	1
85735	125	13001.6	1	2015-2016	Male	60	4	3	2	29.5	1.685	83.8	62.4629	1	105.727	75	34718.6	99	53	142	290	43	5.9	1	1	3	1	1	3	2	2
85740	120	22357.9	1	2015-2016	Male	76	3	1	2	25.8	1.931	96.1	82.0327	1	105.727	53	43362.6	97	84	226	398	43	5.2	2	2	3	1	2	3	2	2
85790	119	12381	1	2015-2016	Male	60	4	3	1	18.5	1.89	66	78.5862	0.839842	85.6474	68	33061.4	103	41	65	528	34	4.9	3	3	3	1	1	2	1	1
85808	125	14673	2	2015-2016	Male	80	3	2	2	25.4	1.71	74.2	64.3302	1	104.238	49	25195.1	97	80	117	493	42	5.6	2	1	3	1	2	2	2	2
85862	125	14624.5	2	2015-2016	Male	70	3	3	1	28.9	1.734	86.8	66.1486	1	110.194	42	26787.3	117	174	149	439	46	6	1	1	3	1	1	2	3	2
85900	122	9810.09	1	2015-2016	Male	65	2	1	2	25.1	1.769	78.5	68.8459	1	110.194	48	23225.2	93	93	153	407	46	5.5	1	2	3	1	1	2	2	2
85904	133	15556.7	2	2015-2016	Male	66	4	3	1	30.1	1.65	81.9	59.895	1	101.26	44	38532.2	135	59	114	390	40	5.8	1	2	3	2	2	1	2	3
85928	123	150935	2	2015-2016	Male	66	3	3	3	29.3	1.774	92.2	69.2357	1	108.705	36	328298	154	221	122	272	45	7.5	1	2	3	2	1	2	2	2
85986	130	15916.9	1	2015-2016	Male	77	3	2	2	36.6	1.738	110.6	66.4542	1	104.238	55	33136.8	104	114	147	114	42	5.4	1	3	3	1	2	3	2	3
86157	130	37779.5	1	2015-2016	Male	80	3	3	2	29.1	1.735	87.7	66.225	1	102.749	43	90144.2	125	112	52	310	41	7.1	1	1	3	2	2	3	2	2
86215	130	154467	2	2015-2016	Male	63	3	1	3	28.5	1.693	81.7	63.0575	1	111.683	71	356431	130	74	59	520	47	6.8	1	1	3	2	1	3	3	2
86318	133	46882.5	1	2015-2016	Male	63	3	3	1	25.6	1.734	77	66.1486	1	114.661	34	85710.8	115	108	78	414	49	5.9	3	2	2	2	1	2	2	2
86320	127	9508.89	1	2015-2016	Male	80	2	1	1	37.3	1.668	103.8	61.2089	1	102.749	44	21079.3	122	117	114	424	41	6	1	2	3	1	2	3	1	3
86334	130	18262.6	2	2015-2016	Male	72	5	3	2	42.1	1.796	135.8	70.9636	1	107.216	49	39723	321	176	124	56	44	11.8	2	1	3	2	2	3	2	3
86365	121	9267.01	1	2015-2016	Male	68	1	1	1	28.5	1.579	71	54.8513	1	104.238	41	18688.5	166	112	95	663	42	11.6	1	2	2	2	1	3	3	2
86386	124	8456.88	1	2015-2016	Male	72	2	1	1	25.4	1.701	73.6	63.6548	1	110.194	43	17054.7	163	89	114	387	46	6.1	1	2	3	2	2	3	2	2
86404	126	14856.9	2	2015-2016	Male	80	3	2	2	26.8	1.715	78.7	64.707	1	101.26	33	30351.3	162	52	50	570	40	8.7	1	1	1	2	2	1	2	2
86433	131	79560.9	2	2015-2016	Male	78	3	3	2	27.2	1.715	80	64.707	1	102.749	75	145454	107	71	113	382	41	5.5	1	2	3	1	2	2	3	2
86435	121	11344.2	1	2015-2016	Male	72	1	1	2	21.2	1.58	53	54.9208	0.965026	102.78	60	28098.2	123	28	64	382	42	6	1	1	3	2	2	3	2	1
86451	124	6857.42	1	2015-2016	Male	63	2	3	2	28.2	1.638	75.6	59.027	1	108.705	33	15850.5	250	275	52	200	45	8.8	1	2	3	2	1	3	1	2
86480	124	8017.82	1	2015-2016	Male	65	2	2	2	25.3	1.588	63.8	55.4784	1	105.727	57	16169.3	176	113	132	228	43	7.4	1	2	2	2	2	1	2	2
86542	123	159320	2	2015-2016	Male	64	3	2	3	34.4	1.684	97.5	62.3888	1	108.705	53	325633	101	55	125	413	45	5.4	1	3	2	1	1	2	2	3
86546	125	151693	2	2015-2016	Male	69	3	3	3	23.4	1.742	71.1	66.7604	1	108.705	61	277326	121	110	103	447	45	5.8	1	2	3	1	1	3	2	1
86558	119	10654.8	2	2015-2016	Male	60	4	1	2	32.3	1.692	92.4	62.983	1	101.26	50	30183.5	99	64	107	482	40	5.7	2	2	2	1	1	2	1	3
86565	130	43696.4	2	2015-2016	Male	66	3	3	3	45.9	1.789	147	70.4115	1	107.216	52	79886	118	117	75	159	44	6	1	2	3	1	2	2	2	3
86581	124	143888	2	2015-2016	Male	65	3	3	3	37	1.842	125.7	74.6452	1	104.238	45	288571	106	128	119	318	42	5.4	1	1	3	1	1	2	2	3
86644	131	13255.6	1	2015-2016	Male	80	3	2	1	32	1.74	96.9	66.6072	1	105.727	46	22566.1	107	79	112	450	43	5.8	2	2	2	1	2	3	2	3
86664	131	11205.7	2	2015-2016	Male	69	4	2	2	31.6	1.744	96.1	66.9138	1	105.727	32	22696	140	191	51	285	43	8.2	1	2	1	2	2	2	2	3
86674	121	152465	2	2015-2016	Male	62	3	3	3	45	1.738	135.9	66.4542	1	105.727	44	331626	181	169	98	399	43	7.1	1	2	2	2	2	3	2	3
86730	131	12320.3	1	2015-2016	Male	78	3	3	2	27.7	1.618	72.6	57.5943	1	102.749	44	23860	111	114	137	462	41	5.8	1	2	3	1	2	3	2	2
86745	124	8138.39	1	2015-2016	Male	65	2	2	1	37.2	1.707	108.3	64.1047	1	110.194	30	16412.4	150	151	74	452	46	6.2	1	1	3	2	2	3	1	3
86806	132	11610.3	2	2015-2016	Male	64	4	3	1	24.9	1.781	78.9	69.7831	1	107.216	73	31003.3	99	82	104	391	44	5.4	2	3	3	1	1	2	3	1
86871	131	15958.5	2	2015-2016	Male	73	3	3	2	24	1.781	76.1	69.7831	1	108.705	122	29175.4	100	63	68	555	45	5.4	2	3	3	1	1	3	3	1
86875	128	10938.9	1	2015-2016	Male	66	1	1	1	28.7	1.612	74.7	57.168	1	105.727	34	26097.2	110	351	126	486	43	5.3	1	2	3	1	2	3	2	2
86949	131	54105.9	1	2015-2016	Male	77	3	3	3	26.4	1.845	89.7	74.8885	1	102.749	64	98916.6	88	82	105	700	41	5.1	1	2	3	1	1	2	3	2
86987	126	19775.3	1	2015-2016	Male	76	3	3	2	23.5	1.633	62.8	58.6672	1	98.282	54	36153.3	94	54	139	571	38	5.4	1	3	3	1	1	2	2	1
87055	131	28701.3	1	2015-2016	Male	80	3	3	2	26.8	1.782	85	69.8615	1	105.727	51	52471.8	105	165	131	358	43	5.5	1	1	2	1	2	3	2	2
87114	128	10097.4	1	2015-2016	Male	60	1	1	2	28.6	1.742	86.8	66.7604	1	107.216	65	20363.2	226	110	128	587	44	9.7	1	1	2	2	2	2	2	2
87123	132	181461	1	2015-2016	Male	68	3	3	2	24	1.59	60.6	55.6182	1	101.26	50	331748	109	94	88	521	40	5.5	1	2	3	1	1	2	2	1
87175	127	213611	2	2015-2016	Male	69	3	2	3	29.6	1.766	92.4	68.6126	1	107.216	88	366793	115	44	78	525	44	5.2	1	2	3	1	2	2	2	2
87215	124	82345.3	2	2015-2016	Male	70	3	3	3	25.9	1.723	76.9	65.312	1	108.705	45	150544	93	175	75	269	45	5	1	2	2	1	1	2	2	2
87228	132	116270	2	2015-2016	Male	62	3	2	3	38.4	1.789	123	70.4115	1	110.194	54	208255	154	94	101	492	46	7	1	1	3	2	2	2	2	3
87270	122	160571	1	2015-2016	Male	63	3	3	2	19.8	1.766	61.9	68.6126	0.902166	110.581	64	293556	95	62	91	500	49	5.7	1	1	3	1	1	1	2	1
87275	123	22372.7	2	2015-2016	Male	75	3	1	2	24.2	1.653	66.1	60.113	1	104.238	46	51624.6	107	65	34	769	42	5.7	1	2	3	2	1	3	1	1
87417	132	15570.5	1	2015-2016	Male	60	4	3	3	36.4	1.61	94.3	57.0262	1	98.282	42	33867.2	197	62	116	367	38	11.3	1	1	1	2	1	3	2	3
87464	125	8660.69	1	2015-2016	Male	70	1	1	1	32	1.57	78.8	54.2278	1	110.194	41	19259.2	109	133	102	186	46	5.7	1	2	2	1	2	3	2	3
87559	127	44272.6	1	2015-2016	Male	80	3	1	2	34.1	1.722	101.2	65.2362	1	102.749	44	85865.7	103	109	126	567	41	5.6	2	2	3	1	1	3	2	3
87593	120	46367.3	2	2015-2016	Male	80	3	3	2	32.7	1.616	85.5	57.452	1	101.26	51	84768.8	123	188	110	518	40	6.8	1	2	1	2	1	3	3	3
87607	119	5948.95	2	2015-2016	Male	68	2	2	3	26.4	1.672	73.8	61.5028	1	105.727	44	16007.8	104	111	91	6.26	43	5.5	1	2	3	1	2	1	2	2
87688	125	15104.2	1	2015-2016	Male	75	3	2	2	28.5	1.687	81.1	62.6113	1	108.705	43	30592	121	74	150	516	45	6.8	1	2	2	2	2	2	3	2
87710	123	6218.91	1	2015-2016	Male	62	2	3	3	26.9	1.704	78.2	63.8796	1	105.727	65	16734.2	112	72	55	254	43	5.8	1	1	3	1	2	2	2	2
87803	131	11205.7	2	2015-2016	Male	62	4	1	1	28.1	1.82	93.2	72.8728	1	108.705	72	31697.7	104	75	59	417	45	6.2	1	3	3	1	2	2	2	2
87832	125	167853	1	2015-2016	Male	61	3	2	2	19.9	1.766	62.2	68.6126	0.906539	106.297	59	285749	104	63	112	760	46	5.4	1	1	3	1	2	3	3	1
87898	123	30420.5	1	2015-2016	Male	68	3	3	2	22.1	1.806	72.2	71.756	1	101.26	65	55614.9	107	40	94	544	40	5.7	1	1	3	1	1	3	2	1
87962	126	28122.7	1	2015-2016	Male	61	5	3	3	30.9	1.77	96.7	68.9238	1	105.727	48	56714.2	105	74	56	340	43	5.6	1	2	2	2	2	2	3	3
87977	131	29849.3	1	2015-2016	Male	80	3	2	1	35.9	1.747	109.5	67.1442	1	107.216	43	60456.8	118	157	158	227	44	5.8	1	2	3	2	2	3	2	3
87986	130	19348.6	2	2015-2016	Male	72	3	3	2	28	1.673	78.5	61.5764	1	108.705	48	40281.1	119	148	93	339	45	5.6	2	1	3	1	2	2	2	2
88002	127	201227	2	2015-2016	Male	67	3	3	3	39.2	1.76	121.3	68.1472	1	104.238	75	367883	93	65	76	303	42	5.3	1	2	3	1	1	2	2	3
88019	132	100861	1	2015-2016	Male	73	3	2	3	31.4	1.727	93.6	65.6156	1	102.749	33	214933	245	29	58	270	41	7.7	1	2	3	2	1	3	2	3
88020	124	89225.7	2	2015-2016	Male	70	3	3	3	37.1	1.698	106.9	63.4305	1	104.238	79	163123	130	146	94	158	42	5.9	1	1	3	2	2	2	2	3
88021	128	10097.4	1	2015-2016	Male	60	1	1	1	33.5	1.657	92.1	60.4043	1	104.238	41	22454.1	102	112	136	349	42	5.7	1	1	3	1	1	3	2	3
88029	133	11924.4	2	2015-2016	Male	70	2	1	2	34.6	1.645	93.7	59.5325	1	110.194	46	29943.7	112	88	78	358	46	6.1	1	2	3	1	2	3	2	3
88054	121	8256.68	1	2015-2016	Male	62	2	3	3	27.8	1.797	89.8	71.0426	1	111.683	42	18303.4	95	92	88	463	47	5.8	2	2	3	1	2	1	1	2
88125	121	14264.7	1	2015-2016	Male	61	4	2	2	31.4	1.641	84.5	59.2434	1	102.749	60	40350.6	104	81	134	308	41	6.1	1	1	2	1	2	3	2	3
88173	132	39194.8	2	2015-2016	Male	64	3	1	1	24.3	1.808	79.3	71.915	1	107.216	39	76147.6	118	126	164	509	44	5.3	2	3	3	1	2	2	1	1
88191	125	8014.62	1	2015-2016	Male	68	2	3	2	31.4	1.616	81.9	57.452	1	101.26	31	18525.3	318	124	61	441	40	12.6	2	1	3	2	2	3	2	3
88203	128	9267.01	1	2015-2016	Male	64	1	2	1	36.3	1.582	90.9	55.0599	1	107.216	46	22108.6	124	97	85	481	44	5.6	1	1	2	1	2	3	2	3
88208	119	6955.75	2	2015-2016	Male	71	2	3	3	29.4	1.748	89.9	67.2211	1	110.194	47	15239.3	112	148	98	311	46	6.2	2	2	3	1	2	2	1	2
88253	126	10397.8	2	2015-2016	Male	61	4	2	1	23.8	1.785	75.9	70.097	1	104.238	81	31617.9	94	38	81	790	42	5.3	3	3	2	1	2	3	2	1
88303	121	13778.3	2	2015-2016	Male	65	5	3	2	33.2	1.791	106.4	70.569	1	107.216	52	29361.4	154	126	73	272	44	6.6	1	3	3	2	2	2	2	3
88319	123	160224	2	2015-2016	Male	67	3	3	3	31.2	1.703	90.6	63.8046	1	108.705	45	348503	136	108	80	904	45	6.4	1	2	3	2	2	1	2	3
88355	127	224892	2	2015-2016	Male	69	3	3	3	27.6	1.691	79	62.9086	1	102.749	75	411148	109	64	94	403	41	5.5	1	3	3	1	1	2	2	2
88404	132	16340.7	2	2015-2016	Male	70	3	3	2	28.3	1.668	78.6	61.2089	1	110.194	49	31746.8	107	98	76	351	46	5.5	1	1	3	1	2	3	2	2
88406	123	39083.4	1	2015-2016	Male	80	3	3	3	26.8	1.692	76.7	62.983	1	105.727	32	81366.1	131	88	83	1590	43	6.4	2	1	3	2	2	2	3	2
88441	128	10994.9	1	2015-2016	Male	76	1	1	3	31.2	1.731	93.6	65.9199	1	93.815	56	28501.1	100	68	77	247	35	6.2	2	1	2	1	2	3	2	3
88544	132	32395.6	2	2015-2016	Male	67	3	2	2	40.2	1.838	135.9	74.3214	1	99.771	37	66181.4	313	374	151	238	39	11.2	1	1	3	2	2	3	3	3
88612	127	12392	2	2015-2016	Male	77	1	3	3	29.5	1.663	81.7	60.8425	1	108.705	55	29338	105	80	95	294	45	5	1	2	3	1	1	3	2	2
88692	132	66709	2	2015-2016	Male	71	3	3	3	33.9	1.767	106	68.6904	1	108.705	41	145098	149	119	88	439	45	7.5	1	2	3	2	1	3	2	3
88743	128	19623.4	2	2015-2016	Male	65	5	3	3	23.9	1.732	71.7	65.9961	1	108.705	56	39573.9	108	127	52	260	45	5.9	1	1	3	2	2	2	1	1
88838	124	11947.3	1	2015-2016	Male	67	4	3	2	31.4	1.758	97.1	67.9924	1	101.26	58	31903.2	124	81	202	455	40	6.6	1	1	3	2	2	3	2	3
88871	122	23745.4	2	2015-2016	Male	61	5	2	3	23.7	1.604	61.1	56.602	1	105.727	33	68933.1	97	223	108	525	43	5.7	1	1	3	1	2	3	2	1
88902	132	28709.5	2	2015-2016	Male	68	3	3	1	29.4	1.661	81.1	60.6963	1	102.749	73	62446	222	56	31	424	41	8.9	1	3	3	2	1	3	3	2
89070	128	10971.4	1	2015-2016	Male	63	1	1	2	26.4	1.654	72.2	60.1858	1	107.216	44	25974.6	116	180	199	532	44	6	1	3	3	1	1	3	2	2
89091	131	11425.5	1	2015-2016	Male	70	4	3	1	30.7	1.741	93.2	66.6838	1	104.238	43	30509.8	97	58	87	451	42	5.7	2	3	2	1	2	3	2	3
89103	133	9656.74	2	2015-2016	Male	64	1	1	2	31.8	1.706	92.6	64.0296	1	102.749	42	19474.5	191	93	114	302	41	9.6	1	3	3	2	1	1	2	3
89144	130	72838.2	1	2015-2016	Male	75	3	2	3	31.2	1.772	98	69.0796	1	102.749	75	123999	112	84	80	348	41	5.8	1	2	3	1	2	2	2	3
89184	124	8403.34	1	2015-2016	Male	66	2	3	1	34.1	1.704	99	63.8796	1	105.727	54	19894.8	95	147	85	529	43	5.5	1	1	2	1	1	1	2	3
89237	119	27753.1	2	2015-2016	Male	78	3	1	2	33.8	1.781	107.1	69.7831	1	105.727	43	64039.8	178	127	81	501	43	7.7	3	1	3	2	2	3	2	3
89263	121	13018.6	2	2015-2016	Male	80	4	2	3	20.4	1.61	53	57.0262	0.929397	87.8929	66	38865.2	97	31	111	367	33	6.1	1	3	2	1	1	2	3	1
89293	130	47921.6	2	2015-2016	Male	80	3	3	3	29.9	1.697	86.1	63.3558	1	105.727	50	87610.4	110	127	78	327	43	6	1	2	3	1	1	2	2	2
89319	123	117472	1	2015-2016	Male	60	3	3	3	22.5	1.783	71.6	69.94	1	107.216	62	214764	115	42	134	666	44	5.6	1	2	3	1	1	1	2	1
89320	133	20179.4	2	2015-2016	Male	65	5	3	3	20.9	1.77	65.5	68.9238	0.950325	105.145	61	55405.8	112	61	118	776	44	6.1	1	1	3	1	1	2	2	1
89352	120	9652.04	1	2015-2016	Male	66	1	2	3	35.7	1.718	105.4	64.9335	1	105.727	34	22345.3	123	228	104	174	43	6.8	1	1	3	2	2	3	2	3
89370	125	152961	2	2015-2016	Male	69	5	3	3	33.2	1.732	99.5	65.9961	1	108.705	41	306768	115	133	71	429	45	5.7	1	2	3	1	2	2	2	3
89371	126	17337.2	1	2015-2016	Male	63	4	1	1	48.9	1.773	153.6	69.1576	1	93.815	54	40005.4	97	68	101	154	35	6	2	2	3	2	2	2	1	3
89422	130	19832.8	1	2015-2016	Male	80	3	2	2	31.3	1.688	89.1	62.6856	1	111.683	42	40516.8	199	181	83	24	47	6.3	1	1	1	2	2	3	2	3
89455	125	7778.89	1	2015-2016	Male	65	1	1	1	25.2	1.585	63.2	55.2689	1	99.771	60	16576.7	248	57	104	287	39	9	1	2	3	2	1	3	2	2
89490	126	89223.8	1	2015-2016	Male	74	3	3	3	26.7	1.828	89.1	73.5148	1	107.216	40	173344	129	152	78	379	44	5.9	1	1	3	2	2	3	1	2
89519	121	8002.32	1	2015-2016	Male	65	1	2	1	25.9	1.643	69.9	59.3879	1	99.771	37	20416.7	218	223	55	311	39	9.3	2	2	2	2	1	1	2	2
89574	127	9243.68	1	2015-2016	Male	63	2	3	2	30.7	1.701	88.7	63.6548	1	107.216	45	22052.9	103	122	140	393	44	5.7	1	2	3	1	2	3	2	3
89633	123	13719.3	2	2015-2016	Male	73	4	3	2	19.6	1.662	54.1	60.7694	0.890251	96.6835	100	29840.8	88	80	32	610	40	7.5	1	3	3	2	2	3	2	1
89649	130	127071	1	2015-2016	Male	60	3	3	3	41.6	1.877	146.6	77.5088	1	104.238	30	232311	119	220	118	238	42	6	1	2	3	1	2	3	2	3
89650	127	16170.4	2	2015-2016	Male	62	4	2	2	36.4	1.768	113.7	68.7681	1	96.793	62	34459	148	101	127	191	37	7.9	1	2	3	2	2	3	2	3
89677	120	8295.48	1	2015-2016	Male	60	1	1	2	26.7	1.698	77	63.4305	1	105.727	36	18389.4	108	319	130	326	43	5.9	1	1	2	1	2	3	2	2
89741	120	8295.48	1	2015-2016	Male	61	2	3	3	26.1	1.626	69.1	58.1653	1	110.194	42	18389.4	107	64	140	674	46	5.8	1	2	3	1	2	1	2	2
89771	124	8576.27	1	2015-2016	Male	70	2	3	1	28	1.771	87.9	69.0017	1	102.749	78	19011.8	116	57	128	357	41	6	1	1	3	1	2	3	3	2
89787	132	21014.9	1	2015-2016	Male	71	3	2	1	24.9	1.593	63.3	55.8283	1	93.815	43	48574.5	133	136	114	357	35	6.9	2	3	2	2	2	3	1	1
89803	122	9547.22	2	2015-2016	Male	61	1	2	2	25.8	1.631	68.5	58.5235	1	105.727	78	20345	272	55	147	345	43	9.4	1	2	3	2	2	3	1	2
89883	120	96466.8	1	2015-2016	Male	72	3	3	2	34	1.879	120.1	77.6741	1	102.749	29	176361	115	161	80	224	41	5.5	1	2	3	1	1	3	2	3
89902	125	15046.3	2	2015-2016	Male	73	3	3	1	29.8	1.73	89.3	65.8438	1	113.172	36	32727.2	142	397	95	337	48	6.2	1	2	3	2	1	2	2	2
89909	125	20024	1	2015-2016	Male	72	3	2	2	22.3	1.684	63.2	62.3888	1	96.793	40	39354.2	107	64	125	622	37	5.7	2	1	3	2	1	3	3	1
89913	127	26375.3	2	2015-2016	Male	65	5	2	2	23.5	1.664	65.1	60.9157	1	113.172	49	72417.5	234	157	207	442	48	10.6	1	2	3	2	1	1	3	1
89948	128	20472.6	2	2015-2016	Male	61	5	1	2	31.1	1.682	88.1	62.2407	1	107.216	44	56643.9	109	114	121	331	44	5.9	1	2	1	1	2	3	1	3
90057	129	147371	2	2015-2016	Male	68	3	3	2	33.8	1.744	102.7	66.9138	1	105.727	44	269424	120	65	60	500	43	5.8	1	2	3	1	1	3	2	3
90078	129	82809.7	2	2015-2016	Male	76	3	3	3	23.5	1.751	71.9	67.452	1	108.705	91	151393	109	69	78	553	45	5.6	1	1	3	1	1	1	2	1
90088	127	9630.95	1	2015-2016	Male	60	1	2	2	33.6	1.711	98.3	64.4055	1	105.727	47	25915.6	127	185	130	325	43	6.1	1	2	3	2	2	3	2	3
90115	130	19510.4	2	2015-2016	Male	79	3	3	2	27.1	1.776	85.4	69.3919	1	105.727	38	42437	159	128	73	348	43	7.4	2	2	3	2	2	3	3	2
90138	131	13016.2	1	2015-2016	Male	80	3	1	1	31.8	1.609	82.4	56.9554	1	108.705	51	30086.1	114	105	125	51.5	45	6	1	2	3	2	2	3	2	3
90144	130	16314.8	1	2015-2016	Male	72	3	3	2	28.8	1.832	96.6	73.8369	1	110.194	41	29826.8	101	174	137	704	46	5.2	2	1	3	1	1	1	2	2
90148	121	161025	1	2015-2016	Male	60	5	3	3	26.1	1.716	76.9	64.7824	1	104.238	57	311847	110	70	111	326	42	5.6	1	1	3	1	1	3	2	2
90158	126	17782.7	2	2015-2016	Male	71	3	1	1	30.6	1.741	92.8	66.6838	1	104.238	43	41103.5	131	72	68	347	42	6.3	2	2	3	2	2	3	1	3
90171	126	21893.8	2	2015-2016	Male	67	5	3	2	27.1	1.591	68.6	55.6882	1	105.727	39	59999.2	109	138	105	584	43	6	1	3	1	1	1	3	2	2
90318	125	16403.2	1	2015-2016	Male	72	3	3	1	38.8	1.636	103.8	58.8829	1	104.238	30	37914.8	114	383	75	191	42	7.1	1	1	3	2	2	3	1	3
90341	125	14600.7	1	2015-2016	Male	70	3	3	2	26	1.721	76.9	65.1605	1	101.26	58	26693.1	115	65	110	461	40	5.9	1	1	1	1	1	2	3	2
90355	127	11130.3	2	2015-2016	Male	68	1	3	2	29	1.789	92.8	70.4115	1	104.238	44	26301	105	89	133	546	42	5.3	1	2	3	1	1	3	1	2
90367	124	7703.06	1	2015-2016	Male	61	2	3	1	29.1	1.762	90.3	68.3022	1	89.348	26	17805.1	110	105	143	151	32	6.1	1	2	2	2	2	3	3	2
90481	122	50708.7	2	2015-2016	Male	61	3	2	2	25.7	1.704	74.6	63.8796	1	111.683	46	87072	111	204	104	226	47	5.4	3	3	3	1	2	3	2	2
90526	131	34131.2	1	2015-2016	Male	80	3	3	2	26.4	1.647	71.7	59.6774	1	102.749	79	74238.7	153	48	45	611	41	6.4	2	1	3	2	2	3	1	2
90545	125	13607.9	2	2015-2016	Male	80	4	2	2	26.1	1.698	75.3	63.4305	1	95.304	61	34129.4	130	135	152	331	36	6	1	1	3	2	2	3	2	2
90675	125	16377.6	2	2015-2016	Male	80	3	3	2	27.7	1.71	81.1	64.3302	1	104.238	54	29941.5	95	56	110	378	42	5	2	2	3	1	1	3	1	2
90689	132	14379.9	2	2015-2016	Male	72	5	3	1	31.8	1.779	100.7	69.6265	1	105.727	55	29936.8	120	153	121	525	43	5.9	2	2	3	1	2	3	2	3
90694	125	124263	2	2015-2016	Male	61	3	2	2	34.6	1.74	104.7	66.6072	1	102.749	37	241418	126	95	88	330	41	5.4	2	2	3	2	1	3	2	3
90711	131	18831.2	2	2015-2016	Male	80	3	3	2	21.7	1.733	65.2	66.0724	0.986797	109.643	77	36585.2	133	35	58	377	46	5.9	1	2	3	2	2	3	2	1
90732	125	16403.2	1	2015-2016	Male	74	3	3	1	32.8	1.739	99.1	66.5307	1	104.238	42	29988.3	101	138	110	6.16	42	5.8	2	1	2	1	2	3	3	3
90739	121	9398.26	1	2015-2016	Male	70	2	1	2	29.4	1.628	77.8	58.3084	1	96.793	53	20027.6	140	52	97	644	37	6.7	1	1	3	2	1	3	2	2
90752	127	8601.67	1	2015-2016	Male	73	1	1	1	28.8	1.713	84.5	64.5561	1	105.727	45	18330	184	130	129	362	43	8.1	2	2	2	2	2	2	2	2
90772	130	19348.6	2	2015-2016	Male	72	3	2	2	38	1.773	119.6	69.1576	1	101.26	77	37590.5	137	79	102	244	40	5.9	2	3	3	2	2	3	1	3
90824	126	9680.28	2	2015-2016	Male	61	4	3	1	22.4	1.756	69.1	67.8378	1	110.194	63	25849.6	85	89	201	638	46	6	1	1	3	1	1	3	2	1
90843	127	8113.69	1	2015-2016	Male	63	2	1	2	38	1.78	120.4	69.7048	1	104.238	49	18783.9	118	76	85	193	42	6.3	1	2	3	1	1	3	1	3
90849	130	127071	1	2015-2016	Male	60	3	2	3	30.4	1.838	102.7	74.3214	1	111.683	42	209909	100	168	126	394	47	5.2	1	1	3	1	1	3	2	3
90941	125	30185	1	2015-2016	Male	65	3	2	2	29.6	1.794	95.3	70.8056	1	99.771	43	49862.9	118	148	143	420	39	5.7	1	3	3	1	1	2	2	2
90995	130	15515	2	2015-2016	Male	61	4	3	2	28.4	1.72	84.1	65.0848	1	96.793	37	43887.6	102	63	57	377	37	5.8	1	2	3	1	1	2	1	2
91004	130	15623.5	2	2015-2016	Male	63	4	1	2	21.4	1.743	65.1	66.8371	0.97401	101.665	70	39184.5	95	110	36	419	41	4.9	2	3	3	1	2	3	1	1
91034	121	19531.8	2	2015-2016	Male	80	3	3	1	22.2	1.715	65.3	64.707	1	99.771	62	35708.1	105	36	111	577	39	5.6	3	2	2	1	1	1	2	1
91099	125	11645.1	1	2015-2016	Male	63	4	2	2	24.1	1.855	82.9	75.7026	1	117.639	76	29206.4	80	23	63	444	51	5.2	1	1	3	1	2	3	2	1
91114	121	8039.4	1	2015-2016	Male	61	1	3	3	35.1	1.746	107	67.0674	1	113.172	23	16212.8	202	303	72	219	48	9.9	1	2	3	2	2	3	2	3
91137	133	10840.4	2	2015-2016	Male	74	1	1	1	27.9	1.689	79.7	62.7599	1	107.216	43	24030.9	109	305	110	475	44	5.6	1	2	3	1	2	1	2	2
91187	125	28643	2	2015-2016	Male	63	3	3	1	35.3	1.761	109.4	68.2247	1	107.216	40	62301.2	81	89	109	253	44	7.3	1	2	2	2	2	2	2	3
91197	123	20580.5	2	2015-2016	Male	64	5	2	2	18.3	1.647	49.7	59.6774	0.832811	104.711	50	56942.4	100	109	103	742	47	6	1	3	3	1	1	2	2	1
91293	125	12619.2	1	2015-2016	Male	62	4	3	1	27.7	1.697	79.8	63.3558	1	102.749	31	31256.3	118	123	125	288	41	5.1	2	3	2	2	2	2	2	2
91302	125	7910.07	2	2015-2016	Male	62	2	3	3	37.2	1.836	125.5	74.1597	1	108.705	53	18691.6	112	119	193	229	45	5.7	1	1	3	1	1	2	1	3
91310	131	119440	2	2015-2016	Male	65	3	3	3	27	1.771	84.6	69.0017	1	107.216	57	218361	108	58	82	393	44	5.6	1	2	3	1	1	1	2	2
91343	123	10250.2	1	2015-2016	Male	63	4	1	2	34.9	1.766	108.9	68.6126	1	96.793	48	29087.2	144	71	78	12.6	37	6.7	2	2	3	2	2	3	3	3
91373	120	21559.4	1	2015-2016	Male	74	3	2	2	34.7	1.76	107.6	68.1472	1	104.238	33	47448.1	114	257	120	240	42	6	2	2	3	1	1	2	3	3
91406	124	13677.5	1	2015-2016	Male	76	4	3	3	31.6	1.784	100.7	70.0184	1	101.26	46	29749.9	157	52	121	315	40	6.2	1	1	1	2	2	2	2	3
91432	131	28701.3	1	2015-2016	Male	80	3	3	2	27.9	1.629	74.1	58.3801	1	108.705	44	52471.8	87	83	74	209	45	5.6	1	2	3	1	1	3	2	2
91440	131	13483.3	2	2015-2016	Male	77	4	1	2	22.6	1.704	65.7	63.8796	1	104.238	70	38196.2	99	46	66	410	42	5.9	1	2	3	1	2	3	3	1
91450	132	39194.8	2	2015-2016	Male	65	3	1	1	25.5	1.755	78.4	67.7606	1	108.705	61	76017.4	103	145	105	418	45	5.7	2	3	1	1	2	3	1	2
91584	124	8456.88	1	2015-2016	Male	71	2	1	1	25.4	1.685	72.2	62.4629	1	108.705	53	19547.5	204	137	59	232	45	7.7	2	2	3	2	2	3	2	2
91632	127	10049.7	1	2015-2016	Male	60	1	1	1	34.7	1.801	112.4	71.3592	1	107.216	37	23229.2	123	114	58	205	44	6	1	1	2	2	2	3	2	3
91681	125	12619.2	1	2015-2016	Male	66	4	1	1	32	1.763	99.5	68.3797	1	104.238	70	31256.3	122	82	64	1210	42	5.1	1	3	2	2	2	3	2	3
91713	123	44874.6	2	2015-2016	Male	80	5	2	2	28	1.668	77.8	61.2089	1	110.194	26	77054.3	106	93	40	277	46	5.5	1	1	1	1	2	2	2	2
91715	124	6879.83	1	2015-2016	Male	73	2	1	2	26.7	1.595	67.8	55.9685	1	104.238	55	14660.8	158	70	77	347	42	7.5	1	1	3	2	2	3	2	2
91733	133	10472.4	1	2015-2016	Male	64	1	1	2	30.7	1.67	85.7	61.3558	1	105.727	50	21119.4	144	67	113	443	43	7.7	1	2	2	2	2	2	2	3
91747	119	7710.66	2	2015-2016	Male	66	2	2	1	28.3	1.623	74.5	57.9508	1	104.238	49	19301	98	70	136	395	42	5	1	1	3	1	2	2	2	2
91748	125	13920.9	2	2015-2016	Male	80	4	3	2	28.1	1.655	76.9	60.2586	1	99.771	66	37173.5	99	32	71	26.1	39	5.6	2	1	2	1	1	1	1	2
91760	126	34215.9	2	2015-2016	Male	80	3	3	3	22.8	1.757	70.3	67.9151	1	98.282	67	62553.7	148	87	98	214	38	7.4	1	2	3	2	2	1	2	1
91825	119	10851.7	2	2015-2016	Male	60	4	3	3	24.9	1.828	83.3	73.5148	1	102.749	60	28977.7	106	32	58	464	41	6	3	1	3	1	1	1	2	1
91837	131	80579.9	1	2015-2016	Male	72	3	3	3	17	1.753	52.1	67.6062	0.770639	102.119	93	147316	109	47	80	673	47	5.5	1	1	3	1	1	1	2	1
91949	125	14775.1	1	2015-2016	Male	80	4	1	1	33.5	1.606	86.5	56.7432	1	101.26	54	41855.7	108	58	113	332	40	6.6	2	1	2	2	1	3	2	3
92019	130	129262	1	2015-2016	Male	66	3	3	3	34.7	1.732	104	65.9961	1	107.216	41	259237	101	166	149	521	44	5.4	1	1	2	1	1	3	2	3
92090	124	45664.4	2	2015-2016	Male	80	3	3	2	25.6	1.684	72.5	62.3888	1	98.282	71	83483.8	110	67	156	373	38	5.4	2	2	3	1	1	3	2	2
92103	125	15856.4	1	2015-2016	Male	72	3	3	1	35.2	1.664	97.4	60.9157	1	108.705	31	34489.2	176	156	110	124	45	7.3	1	2	3	2	2	3	2	3
92105	133	11231.4	2	2015-2016	Male	74	1	1	2	26.2	1.696	75.3	63.2812	1	108.705	42	22650	99	66	85	280	45	5.6	1	2	1	2	1	2	2	2
92135	127	9630.95	1	2015-2016	Male	61	1	2	2	31.1	1.769	97.4	68.8459	1	104.238	41	24107.8	97	124	111	358	42	5.8	1	1	3	1	1	1	2	3
92138	131	36694.6	2	2015-2016	Male	80	3	2	2	26.6	1.654	72.9	60.1858	1	104.238	50	71290.2	95	77	119	364	42	5.9	2	2	2	2	2	3	3	2
92139	131	54105.9	1	2015-2016	Male	73	3	3	3	23.4	1.72	69.1	65.0848	1	108.705	58	98916.6	108	64	111	350	45	5.4	2	1	3	1	1	2	2	1
92141	119	9523.86	1	2015-2016	Male	60	4	3	2	32.8	1.79	105.1	70.4902	1	102.749	27	20715.3	336	78	102	290	41	10.2	2	1	3	2	2	2	2	3
92168	126	157874	1	2015-2016	Male	69	3	3	2	38.5	1.643	104	59.3879	1	98.282	29	288626	109	146	79	179	38	6.3	1	2	3	2	2	3	2	3
92170	125	157761	2	2015-2016	Male	64	3	1	2	24	1.731	72	65.9199	1	101.26	44	305973	108	57	92	646	40	6	1	3	3	1	2	3	2	1
92185	128	8506.67	1	2015-2016	Male	63	1	1	1	29	1.672	81.2	61.5028	1	99.771	37	20297.4	177	108	153	229	39	7.3	2	2	2	2	1	3	2	2
92188	122	20281.3	1	2015-2016	Male	77	3	3	1	37.2	1.723	110.3	65.312	1	102.749	49	37078.4	98	152	70	251	41	5.7	2	2	2	1	2	3	1	3
92243	127	8466.46	1	2015-2016	Male	62	1	1	1	35.8	1.686	101.7	62.5371	1	96.793	40	20198.7	104	135	114	1140	37	5.2	1	3	3	1	1	3	3	3
92283	121	40645.9	1	2015-2016	Male	68	3	3	1	25.1	1.73	75	65.8438	1	96.793	67	78966.7	115	43	65	467	37	4.8	2	3	3	1	2	3	2	2
92286	120	9267.01	1	2015-2016	Male	65	2	1	2	25.8	1.687	73.5	62.6113	1	107.216	76	18688.5	266	44	99	698	44	9	1	1	3	2	1	3	3	2
92435	127	9243.68	1	2015-2016	Male	65	2	2	1	36.7	1.753	112.7	67.6062	1	102.749	43	19698.1	169	125	74	184	41	6	1	2	3	2	1	3	1	3
92465	125	15046.3	2	2015-2016	Male	72	3	3	2	25.6	1.733	76.9	66.0724	1	104.238	49	27507.8	108	98	103	406	42	5.7	2	3	3	1	2	1	2	2
92487	122	166030	2	2015-2016	Male	69	3	3	3	25.7	1.657	70.5	60.4043	1	105.727	44	361131	177	89	112	785	43	6.5	1	1	3	2	2	2	2	2
92495	120	7587.8	2	2015-2016	Male	63	2	3	2	25.3	1.644	68.5	59.4602	1	113.172	35	17964	92	114	90	405	48	4	1	1	1	1	1	3	1	2
92513	119	11904.8	1	2015-2016	Male	65	4	2	2	28.5	1.703	82.7	63.8046	1	99.771	52	36200.5	104	48	71	621	39	5.9	1	2	2	1	2	1	1	2
92535	131	11579.2	2	2015-2016	Male	62	4	2	2	27.3	1.706	79.6	64.0296	1	105.727	36	28792.3	120	129	89	569	43	6	1	3	3	1	2	1	1	2
92544	133	8822.61	1	2015-2016	Male	62	1	2	2	31.1	1.691	89	62.9086	1	95.304	64	19329.4	101	204	148	452	36	5.5	2	1	3	1	1	3	1	3
92649	129	8080.5	2	2015-2016	Male	78	2	3	1	21.4	1.643	57.9	59.3879	0.974946	110.638	56	20226.8	100	72	103	420	47	5.1	1	1	2	1	1	3	2	1
92686	131	54105.9	1	2015-2016	Male	73	3	1	2	26.8	1.722	79.4	65.2362	1	107.216	68	104937	90	83	90	610	44	5	3	2	1	1	2	3	2	2
92746	131	30266.8	1	2015-2016	Male	80	3	3	3	22.5	1.719	66.5	65.0091	1	110.194	51	63011.2	111	98	107	298	46	6	2	1	3	1	2	1	2	1
92831	123	30420.5	1	2015-2016	Male	61	3	1	1	24.5	1.674	68.7	61.6501	1	108.705	46	53490.9	111	83	89	529	45	5.9	2	2	3	1	1	3	2	1
92876	131	25639.9	1	2015-2016	Male	62	3	2	2	26.2	1.694	75.1	63.132	1	108.705	61	42354.8	102	44	95	546	45	5.9	1	3	3	1	1	3	2	2
92978	130	162531	2	2015-2016	Male	64	3	3	3	54	1.677	152	61.8712	1	104.238	48	338367	101	40	58	766	42	5.2	1	1	3	1	2	3	2	3
92989	123	9295.71	2	2015-2016	Male	65	2	1	2	41.5	1.752	127.3	67.5291	1	102.749	51	18746.4	177	156	96	78.3	41	7.4	1	1	2	2	2	3	1	3
92990	127	11989	2	2015-2016	Male	74	1	1	1	23.9	1.638	64.1	59.027	1	105.727	62	30105.8	138	63	58	634	43	6.3	2	3	3	2	2	3	2	1
92993	125	15296.6	1	2015-2016	Male	70	4	3	3	30.2	1.796	97.5	70.9636	1	99.771	49	40846.9	91	59	106	239	39	4.9	1	2	1	1	1	1	2	3
93004	127	8113.69	1	2015-2016	Male	60	1	1	2	34.6	1.662	95.5	60.7694	1	105.727	40	20309.9	125	297	189	372	43	6.1	1	2	1	1	1	2	1	3
93005	124	81092.7	2	2015-2016	Male	79	3	3	3	28.1	1.75	86.2	67.375	1	102.749	50	187441	148	53	75	917	41	8	1	2	2	2	2	2	1	2
93055	125	16792.8	1	2015-2016	Male	80	3	2	1	20.5	1.82	68	72.8728	0.933133	104.428	101	27740.2	100	62	104	900	44	4.9	2	2	2	1	1	3	2	1
93107	132	18958.8	2	2015-2016	Male	79	3	1	2	33.7	1.596	85.9	56.0388	1	101.26	42	36770.2	110	62	52	401	40	5.7	2	2	1	1	2	3	1	3
93109	126	17337.2	1	2015-2016	Male	67	4	1	1	18.6	1.763	57.8	68.3797	0.84528	97.7862	104	49113.9	93	48	86	643	42	5.5	3	3	3	1	2	3	2	1
93143	124	160252	2	2015-2016	Male	68	3	2	2	27.6	1.643	74.4	59.3879	1	114.661	40	275169	95	81	148	804	49	5.1	3	2	2	1	2	3	2	2
93146	130	20048.1	2	2015-2016	Male	74	4	1	1	26.5	1.773	83.4	69.1576	1	105.727	40	46339.8	281	76	35	261	43	10.1	2	2	2	2	2	3	3	2
93220	127	17108.8	2	2015-2016	Male	76	4	3	3	29.6	1.827	98.7	73.4344	1	101.26	62	45686.2	104	63	90	272	40	6.2	1	2	2	1	2	3	2	2
93304	128	9235.84	1	2015-2016	Male	76	1	1	1	30.4	1.597	77.6	56.109	1	101.26	33	23563.9	90	139	108	251	40	5.9	1	2	2	2	1	3	3	3
93312	120	82341	2	2015-2016	Male	75	3	3	2	24.1	1.708	70.2	64.1798	1	111.683	73	150536	105	52	145	690	47	5.8	1	2	3	1	1	1	1	1
93326	131	11906.7	2	2015-2016	Male	66	4	2	2	27.1	1.924	100.3	81.4391	1	108.705	39	28728.8	112	139	51	513	45	6.3	1	3	3	1	1	3	1	2
93355	125	9240.95	2	2015-2016	Male	69	2	3	1	25.5	1.719	75.3	65.0091	1	110.194	51	23205.2	112	57	55	790	46	5.9	1	2	3	1	2	2	2	2
93435	127	94024.5	2	2015-2016	Male	71	3	3	3	26.8	1.65	73	59.895	1	104.238	72	171896	101	114	115	450	42	5.3	1	1	3	1	1	2	2	2
93443	132	14685.8	2	2015-2016	Male	73	3	3	2	41.3	1.82	136.9	72.8728	1	99.771	38	28531.6	103	146	117	139	39	5.2	1	1	3	1	1	3	1	3
93463	132	29481.9	2	2015-2016	Male	69	3	3	3	28.9	1.762	89.7	68.3022	1	108.705	75	53898.9	107	68	124	465	45	5.7	1	1	3	1	1	1	3	2
93522	127	10531.6	2	2015-2016	Male	64	2	3	2	34.1	1.611	88.4	57.0971	1	104.238	39	23346.4	103	128	96	529	42	5.2	2	1	3	1	2	3	3	3
93565	123	134254	1	2015-2016	Male	60	3	3	3	22.3	1.707	65.1	64.1047	1	107.216	46	245444	101	59	142	979	44	5.8	1	2	3	1	1	1	2	1
93572	121	43444.4	2	2015-2016	Male	80	3	2	2	22.1	1.757	68.2	67.9151	1	101.26	38	88795.6	100	217	58	375	40	6.1	1	2	3	1	1	3	2	1
93589	120	38044.5	2	2015-2016	Male	66	3	3	2	23.4	1.706	68	64.0296	1	102.749	67	69685	92	43	146	432	41	5.8	1	2	3	1	1	2	1	1
